# Supplementary material for: Natural variability in bee brain size and symmetry revealed by micro-CT imaging and deep learning
Source: PLoS Comput Biol. 2023 Oct 2;19(10):e1011529. doi: 10.1371/journal.pcbi.1011529 (PMC10569549; doi:10.1371/journal.pcbi.1011529)
Supplement: S1 Appendix — This table contains comprehensive data, including population, collection date, hive information, and specimen ID. Moreover, it presents absolute and relative volumes of various brain areas (MB, CX, AL, ME, LO, OL, and OTH), along with details on total brain volume and the sizes of the left and right sides of paired neuropils. (XLSX) [file pcbi.1011529.s001.xlsx]

## Sheet: Read me
Raw data belonging to:
Philipp D. Lösel, Coline Monchanin, Renaud Lebrun, Alejandra Jayme, Jacob Relle, Jean-Marc Devaud, Vincent Heuveline, Mathieu Lihoreau. Natural variability in bee brain size and symmetry revealed by micro-CT imaging and deep learning
Metadata for tab 'Honey bee' (data for 110 Apis mellifera) and 'Bumblebee' (data for 77 Bombus terrestris)
Note: NA = data not available
Column	Entry	Remark
A	Population	Population identifiant
B	Date	Date of the experiment
C	Hive	Hive identificant
D	Bee ID	Bee identifiant
E	MB	Absolute volume of the Mushroom Bodies (mm3)
F	CX	Absolute volume of the Central Complex (mm3)
G	AL	Absolute volume of the Antennal Lobes (mm3)
H	ME	Absolute volume of the Medullae (mm3)
I	OTH	Absolute volume of the Other parts (mm3)
J	LO	Absolute volume of the Lobulae (mm3)
K	OL	Absolute volume of the Optic Lobes (mm3)
L	Brain	Absolute volume of the brain (mm3) (=MB+CX+AL+ME+OTH+LO)
M	MBr	Relative volume of the Mushroom Bodies (%)
N	CXr	Relative volume of the Central Complex (%)
O	ALr	Relative volume of the Antennal Lobes (%)
P	MEr	Relative volume of the Medullae (%)
Q	OTHr	Relative volume of the Other parts (%)
R	LOr	Relative volume of the Lobulae (%)
S	OLr	Relative volume of the Optic Lobes (%)
T	MB_Right	Volume of the right MB (mm3)
U	MB_Left	Volume of the left MB (mm3)
V	AL_Right	Volume of the right AL (mm3)
W	AL_Left	Volume of the left AL (mm3)
X	ME_Right	Volume of the right ME (mm3)
Y	ME_Left	Volume of the left ME (mm3)
Z	LO_Right	Volume of the right LO (mm3)
AA	LO_Left	Volume of the left LO (mm3)
AB	OL_Right	Volume of the right OL (mm3)
AC	OL_Left	Volume of the left OL (mm3)
AD	MB Right-Left	Volume of the right - left MB (mm3)
AE	AL Right-Left	Volume of the right - left AL (mm3)
AF	OL Right-Left	Volume of the right - left OL (mm3)
AG	MB	Absolute volume of the Mushroom Bodies (µm3)
AH	CX	Absolute volume of the Central Complex (µm3)
AI	AL	Absolute volume of the Antennal Lobes (µm3)
AJ	ME	Absolute volume of the Medullae (µm3)
AK	OTH	Absolute volume of the Other parts (µm3)
AL	LO	Absolute volume of the Lobulae (µm3)
AM	OL	Absolute volume of the Optic Lobes (µm3)
AN	Brain	Absolute volume of the brain (µm3) (=MB+CX+AL+ME+OTH+LO)

## Sheet: Honey bee
				Absolute volume (mm3)								Relative volume (%)							Lateral absolute volume (mm3)										Right-left asymmetry volume (mm3)			Absolute volume (µm3)
Population	Date	Hive	Bee ID	MB	CX	AL	ME	OTH	LO	OL	Brain	MBr	CXr	ALr	MEr	OTHr	LOr	OLr	MB_Right	MB_Left	AL_Right	AL_Left	ME_Right	ME_Left	LO_Right	LO_Left	OL_Right	OL_Left	MB Right-Left	AL Right-Left	OL Right-Left	MB	CX	AL	ME	OTH	LO	OL	Brain
A	2020-09-02	H1	1	0.125889820057174	0.00335257952223391	0.0315370707535982	0.134127396953321	0.178213770188218	0.0435974619826937	0.177724858936015	0.516718099457239	24.3633463177328	0.648821770662854	6.10334160671452	25.9575573401064	34.4895544350806	8.43737852970285	34.3949358698093	0.060796407020157	0.065093413037017	0.0157051462681854	0.0158319244854128	0.0652141768069851	0.0689132201463359	0.0226458184053302	0.0209516435773635	0.0878599952123153	0.0898648637236994	-0.00429700601686	-0.000126778217227338	-0.00200486851138405	1.2589e+08	3.35258e+06	3.15371e+07	1.34127e+08	1.78214e+08	4.35975e+07	1.77725e+08	5.16718e+08
A	2020-09-02	H1	2	0.129265690624865	0.00292455669013067	0.0300487277935844	0.13190595938387	0.183570542181111	0.0390220009158413	0.170927960299711	0.516737477589402	25.0157374355531	0.565965662830153	5.81508582148188	25.5266871679631	35.5249135474891	7.55161036468271	33.0782975326458	0.0620265296498784	0.0672391609749863	0.0162181832601266	0.0138305445334578	0.0670199300258723	0.0648860293579976	0.0197527876599219	0.0192692132559194	0.0867727176857941	0.084155242613917	-0.00521263132510786	0.00238763872666871	0.00261747507187708	1.29266e+08	2.92456e+06	3.00487e+07	1.31906e+08	1.83571e+08	3.9022e+07	1.70928e+08	5.16737e+08
A	2020-09-02	H1	4	0.139784519306246	0.00429617459510266	0.0296665727226318	0.148028944994737	0.183139934842698	0.0450777793317912	0.193106724326528	0.549993925793207	25.4156478373188	0.781131280478539	5.39398188440834	26.9146508811435	33.2985377208615	8.1960503957893	35.1107012769328	NA	NA	0.0145064155555649	0.0151588908394901	0.0733157762568916	0.0747131687378454	0.0224379000416491	0.0226398792901422	0.0957536762985407	0.0973530480279875	NA	-0.000652475283925169	-0.00159937172944687	1.39785e+08	4.29617e+06	2.96666e+07	1.48029e+08	1.8314e+08	4.50778e+07	1.93107e+08	5.49994e+08
A	2020-09-02	H1	5	0.126262154101303	0.00312044702122625	0.0311259564537007	0.152606844270007	0.180359558395177	0.0465509024275957	0.199157746697603	0.54002586266901	23.3807605949219	0.57783288485552	5.76378995995943	28.2591732765848	33.3983186478834	8.62012463579498	36.8792979123797	0.0624988513415876	0.0637620364087709	0.0155860891315883	0.0155398673221124	0.0765479070142347	0.0760589372557724	0.0232530526314662	0.0232978497961295	0.0998009596457009	0.0993567870519019	-0.00126318506718335	0.0000462218094758795	0.000444172593799058	1.26262e+08	3.12045e+06	3.1126e+07	1.52607e+08	1.8036e+08	4.65509e+07	1.99158e+08	5.40026e+08
A	2020-09-02	H1	6	0.124458036937194	0.00302861702125713	0.0286337656292463	0.143591900699031	0.180608612338931	0.0445788367531285	0.18817073745216	0.524899769378788	23.7108195121686	0.576989588858357	5.45509205750537	27.3560609235874	34.4082095049649	8.49282841291528	35.8488893365027	0.0661664580106829	0.0582912623739089	0.0141041594659652	0.0145174188880975	0.0732213075789344	0.0703705931200966	0.0222992315072315	0.022279605245897	0.095520539086166	0.0926501983659936	0.00787519563677396	-0.000413259422132339	0.00287034072017237	1.24458e+08	3.02862e+06	2.86338e+07	1.43592e+08	1.80609e+08	4.45788e+07	1.88171e+08	5.249e+08
A	2020-09-02	H1	7	0.121783815105386	0.00329688717592689	0.0320291876899709	0.15650986600182	0.175605854373187	0.0491730010047908	0.20568286700661	0.538398611351081	22.6196376695282	0.612350609087483	5.94897293839512	29.0695151700089	32.6163275073303	9.13319610565003	38.2027112756589	0.0605595281446543	0.0612239704089145	0.0162701302994038	0.0157590573905671	0.0787240627939702	0.0777858032078494	0.0246570124196722	0.0245159885851186	0.103381075213642	0.102301791792968	-0.000664442264260247	0.00051107290883667	0.0010792834206743	1.21784e+08	3.29689e+06	3.20292e+07	1.5651e+08	1.75606e+08	4.9173e+07	2.05683e+08	5.38399e+08
A	2020-09-02	H1	8	0.123576428202901	0.00429874001549717	0.029290192316522	0.147919017073247	0.183955711110216	0.046220794747568	0.194139811820814	0.53526088346595	23.0871397518743	0.803111183403079	5.47213391101187	27.6349387079125	34.3674863589986	8.63519008679965	36.2701287947122	NA	NA	0.0143074465613743	0.0149827457551477	0.0742181674401923	0.0737005330370889	0.0228927376477084	0.0233280570998596	0.0971109050879007	0.0970285901369485	NA	-0.000675299193773422	0.0000823149509522197	1.23576e+08	4.29874e+06	2.92902e+07	1.47919e+08	1.83956e+08	4.62208e+07	1.9414e+08	5.35261e+08
A	2020-09-02	H1	9	0.141632509826846	0.0026707345406044	0.0201041157141691	0.131172766051712	0.151846898069859	0.0405153215782181	0.17168808762993	0.487942345781408	29.0264845942056	0.547346333781994	4.12018261747168	26.8828412179818	31.1198442567402	8.30330097981871	35.1861421978006	0.0682990654477584	0.0733301202073619	0.0099897692107043	0.0101143465034648	0.0679767790842763	0.0631959869674357	0.0210401074957359	0.0194752140824822	0.0890168865800121	0.082671201049918	-0.00503105475960346	-0.000124577292760527	0.00634568553009418	1.41633e+08	2.67073e+06	2.01041e+07	1.31173e+08	1.51847e+08	4.05153e+07	1.71688e+08	4.87942e+08
A	2020-09-02	H1	10	0.141267889855961	0.00350351572700181	0.0298286403596128	0.149984887733382	0.179504524717832	0.0473951339756287	0.197380021709011	0.551484592369419	25.61592686552	0.6352880525545	5.40878943352812	27.1965690082077	32.5493272525715	8.59409938761814	35.7906683958259	0.0705002598099863	0.0707397690859195	0.0141274063591428	0.0157009173986511	0.0740607638643747	0.0759241238690078	0.0239729314197283	0.0234222025559004	0.098033695284103	0.0993463264249081	-0.000239509275933206	-0.00157351103950832	-0.00131263114080513	1.41268e+08	3.50352e+06	2.98286e+07	1.49985e+08	1.79505e+08	4.73951e+07	1.9738e+08	5.51485e+08
A	2020-09-02	H6	12	0.156350171761027	0.00365900337169427	0.0224110196995181	0.131830021154113	0.153619255638662	0.0376860726243886	0.169516093778502	0.505555544249404	30.9264082927148	0.72375892487279	4.43294905069068	26.0762685037587	30.3862270696171	7.45438815834586	33.5306566621046	NA	NA	0.0113268434463155	0.0110841762532025	0.0674508738785434	0.0643791472755701	0.0193269460377954	0.0183591265865932	0.0867778199163388	0.0827382738621633	NA	0.000242667193113019	0.00403954605417547	1.5635e+08	3.659e+06	2.2411e+07	1.3183e+08	1.53619e+08	3.76861e+07	1.69516e+08	5.05556e+08
A	2020-09-02	H6	16	0.137651103855426	0.00324602463229754	0.026901466733712	0.148809026630834	0.171894154851614	0.0480228663940842	0.196831893024918	0.536524643097967	25.6560636358862	0.605009420173983	5.01402257655477	27.735730044307	32.0384454028194	8.95072892025865	36.6864589645656	NA	NA	0.0124986273463133	0.0143996736150943	0.0734460757502653	0.075362792591953	0.0234572647551601	0.0245656016389241	0.0969033405054254	0.0999283942308771	NA	-0.00190104626878108	-0.00302505372545171	1.37651e+08	3.24602e+06	2.69015e+07	1.48809e+08	1.71894e+08	4.80229e+07	1.96832e+08	5.36525e+08
A	2020-09-02	H6	17	0.142462598870288	0.00343956787296329	0.0211306509900073	0.136527211279297	0.152605596274488	0.0410763139411264	0.177603525220424	0.49724193922817	28.6505597438988	0.691729237140025	4.24957135007694	27.4568978415654	30.6904112938192	8.26083053349964	35.717728375065	NA	NA	0.00972462666057466	0.0114060243294327	0.068167046368513	0.0683601649107844	0.0206464299893449	0.0204298839517815	0.0888134763578579	0.0887900488625659	NA	-0.00168139766885802	0.0000234274952919389	1.42463e+08	3.43957e+06	2.11307e+07	1.36527e+08	1.52606e+08	4.10763e+07	1.77604e+08	4.97242e+08
A	2020-09-02	H6	18	0.123748928732062	0.00355053164364849	0.0252068751433896	0.140277816993236	0.170326426928613	0.0430139864550522	0.183291803448288	0.506124565896001	24.4502909106945	0.701513398655709	4.98036982235104	27.7160656576508	33.6530645626894	8.4986956479585	36.2147613056093	0.0615183822914706	0.0622302298528388	0.0126984930443658	0.0125083820990238	0.0700293691342726	0.0702484478589632	0.0216416221692525	0.0213723642857997	0.0916709913035251	0.0916208121447629	-0.000711847561368134	0.000190110945342031	0.0000501791587622091	1.23749e+08	3.55053e+06	2.52069e+07	1.40278e+08	1.70326e+08	4.3014e+07	1.83292e+08	5.06125e+08
A	2020-09-02	H6	19	0.145836646406358	0.00326205345052243	0.0305535753652339	0.143665215445844	0.185948918477565	0.0426849697969128	0.186350185242757	0.551951378942436	26.4220096135619	0.59100376862409	5.53555558168473	26.0285997873786	33.6893656890307	7.73346555971997	33.7620653470986	0.070692123682209	0.0751364499016538	0.0136444946322585	0.0169090807329754	0.0681721367386766	0.0754930787071676	0.0216199683853918	0.0210650014115209	0.0897921051240684	0.0965580801186885	-0.00444432621944478	-0.00326458610071694	-0.00676597499462006	1.45837e+08	3.26205e+06	3.05536e+07	1.43665e+08	1.85949e+08	4.2685e+07	1.8635e+08	5.51951e+08
A	2020-09-02	H2	21	0.13061217206497	0.00349615890142555	0.0311797160359036	0.150668350523118	0.172326269005875	0.0476123118630278	0.198280662386146	0.53589497839432	24.3727180382092	0.652396279565999	5.8182512046159	28.1152756785592	32.156723976442	8.8846348226077	36.9999105011669	0.0632347776925291	0.0673773943724407	0.0154396404783379	0.0157400755575657	0.0745169221983065	0.0761512700344644	0.0242027523967433	0.0234095594662845	0.0987196745950498	0.0995608295007488	-0.00414261667991163	-0.000300435079227859	-0.000841154905699082	1.30612e+08	3.49616e+06	3.11797e+07	1.50668e+08	1.72326e+08	4.76123e+07	1.98281e+08	5.35895e+08
A	2020-09-02	H2	22	0.140117187064219	0.00352876496629636	0.0305799913000494	0.148651064494711	0.153962496110573	0.0485450159034847	0.197196080398196	0.525384519839333	26.669454803706	0.671653776052534	5.82049720638913	28.2937655909942	29.3047264045115	9.23990221834669	37.5336678093408	NA	NA	0.0147049023246722	0.0158750889753771	0.0746524309802703	0.0739986335144409	0.0244510753951941	0.0240939405082906	0.0991035063754644	0.0980925740227315	NA	-0.00117018665070489	0.00101093235273286	1.40117e+08	3.52876e+06	3.058e+07	1.48651e+08	1.53962e+08	4.8545e+07	1.97196e+08	5.25385e+08
A	2020-09-02	H2	23	0.144465615808585	0.00332518456998263	0.0290803656425251	0.160564543208202	0.19510340393083	0.0478362746095112	0.208400817817713	0.580375387769635	24.8917543460555	0.572936868112415	5.01061317473852	27.6656361713143	33.6167604695655	8.24229897021383	35.9079351415281	NA	NA	0.0144845388138191	0.014595826828706	0.0804196006978623	0.0801360774622118	0.0236994397335377	0.0241368348759734	0.1041190404314	0.104272912338185	NA	-0.000111288014886831	-0.000153871906785202	1.44466e+08	3.32518e+06	2.90804e+07	1.60565e+08	1.95103e+08	4.78363e+07	2.08401e+08	5.80375e+08
A	2020-09-02	H2	24	0.170194035581069	0.00299191368158847	0.0311682603822549	0.165705769365716	0.195326237128162	0.0515963056297931	0.217302074995509	0.616982521768584	27.584903879158	0.484926813325624	5.05172501368611	26.8574495255911	31.6583096338383	8.36268513440089	35.220134659992	NA	NA	0.0156852693141521	0.0154692209527614	0.0818896097177126	0.0838161596480038	0.0258876585646155	0.0257086470651775	0.107777268282328	0.109524806713181	NA	0.000216048361390692	-0.0017475384308533	1.70194e+08	2.99191e+06	3.11683e+07	1.65706e+08	1.95326e+08	5.15963e+07	2.17302e+08	6.16983e+08
A	2020-09-02	H2	25	0.135947640443549	0.00342353657995784	0.0207859160841213	0.140708777931377	0.124199196166132	0.0455651667920214	0.186273944723398	0.470635773700362	28.8859555606375	0.727428039105563	4.41656101079876	29.8975950818735	26.3896633249145	9.68161991464575	39.5792149965192	NA	NA	0.0100711804245362	0.010711886669366	0.0742727001803641	0.0664360777510127	0.0230801445966728	0.0224850221953486	0.0973528447770369	0.0889210999463613	NA	-0.00064070624482984	0.00843174483067564	1.35948e+08	3.42354e+06	2.07859e+07	1.40709e+08	1.24199e+08	4.55652e+07	1.86274e+08	4.70636e+08
A	2020-09-02	H2	26	0.142525948837932	0.00362686498612082	0.0300591037203988	0.148968168956642	0.164046550695876	0.0469388885497551	0.195907057506397	0.536165525746725	26.5824529914404	0.676445017808565	5.60631041664514	27.7839886757306	30.5962511236444	8.75455177473088	36.5385404504615	NA	NA	0.015532333418566	0.0145264537385975	0.0735757854156144	0.0753917504145567	0.0230602071525237	0.0238780482707609	0.0966359925681381	0.0992697986853176	NA	0.00100587967996849	-0.00263380611717948	1.42526e+08	3.62686e+06	3.00591e+07	1.48968e+08	1.64047e+08	4.69389e+07	1.95907e+08	5.36166e+08
A	2020-09-02	H3	27	0.138835275421198	0.00320456914701008	0.0297876462537002	0.146110530596203	0.178891123506074	0.044515590270303	0.190626120866507	0.541344735194488	25.6463703062187	0.591964590892119	5.50252811510182	26.990293078903	33.0456937836116	8.22315012527276	35.2134432041757	0.0698004417450769	0.0689780105839654	0.0144538002962323	0.0153305220439992	0.0719696909873852	0.0741408396088184	0.0224715544275074	0.0220440358427956	0.0944412454148926	0.096184875451614	0.000822431161111539	-0.00087672174776691	-0.00174363003672147	1.38835e+08	3.20457e+06	2.97876e+07	1.46111e+08	1.78891e+08	4.45156e+07	1.90626e+08	5.41345e+08
A	2020-09-02	H3	28	0.12358512086128	0.00323757847263417	0.0286823653345588	0.144561400490772	0.17640948604196	0.0449926066666539	0.189554007157426	0.52146855786786	23.6994386328076	0.620857849200291	5.50030580018727	27.7219783071569	33.8293619778822	8.62805743276569	36.3500357399226	0.0634535307797881	0.060131590081492	0.0145894418623088	0.01409292347225	0.072528880301367	0.0720325201894051	0.0225702983436402	0.0224223083230138	0.0950991786450072	0.0944548285124189	0.00332194069829606	0.00049651839005883	0.000644350132588303	1.23585e+08	3.23758e+06	2.86824e+07	1.44561e+08	1.76409e+08	4.49926e+07	1.89554e+08	5.21469e+08
A	2020-09-02	H3	29	0.13273437238803	0.0032540390547814	0.0272835006637508	0.138705887805063	0.172110793227979	0.0421192216950641	0.180825109500127	0.516207814834668	25.7133597310111	0.630373845817039	5.28537148793248	26.87016426698	33.3413769187324	8.15935374952705	35.029518016507	0.0646076879133359	0.0680665388041447	0.0134536368333294	0.0138298638304214	0.0688747066826269	0.0698311811224364	0.0211090727476546	0.0210101489474095	0.0899837794302814	0.0908413300698459	-0.00345885089080879	-0.000376226997092041	-0.000857550639564456	1.32734e+08	3.25404e+06	2.72835e+07	1.38706e+08	1.72111e+08	4.21192e+07	1.80825e+08	5.16208e+08
A	2020-09-02	H3	30	0.123378585322935	0.00371934330228054	0.0304192201259204	0.146705126353818	0.188098925927505	0.0474046116387183	0.194109737992537	0.539725812671178	22.8594931771592	0.689117180420368	5.63605064122679	27.1814174733934	34.8508300902967	8.78309143750348	35.9645089108969	0.0593157539564992	0.0640368728890518	0.0176481241030885	0.012771096022832	0.0715092738575326	0.0751958524962855	0.0234354400091777	0.0239691716295407	0.0949447138667103	0.0991650241258262	-0.00472111893255264	0.00487702808025653	-0.00422031025911594	1.23379e+08	3.71934e+06	3.04192e+07	1.46705e+08	1.88099e+08	4.74046e+07	1.9411e+08	5.39726e+08
A	2020-09-02	H3	31	0.139632503685158	0.00342762587999348	0.0320906823441071	0.153224927828245	0.198208738488249	0.047983121802927	0.201208049631172	0.57456760002868	24.3021889292379	0.596557459874589	5.58518829507707	26.6678677705803	34.4970267168486	8.35117082838154	35.0190385989619	0.0707817802594784	0.0688383773246107	0.0161062802606611	0.0159844020834459	0.0782874182924228	0.0749375095358224	0.0239854669926027	0.0239976548103242	0.102272885285025	0.0989351643461466	0.00194340293486769	0.000121878177215189	0.00333772093887887	1.39633e+08	3.42763e+06	3.20907e+07	1.53225e+08	1.98209e+08	4.79831e+07	2.01208e+08	5.74568e+08
A	2020-09-02	H3	32	0.135465371286564	0.00354364645484102	0.028967612104135	0.163528195650677	0.188784690091269	0.0496973186180038	0.213225514268681	0.56998683420549	23.7664035653368	0.621706720608827	5.08215459827476	28.6898198058593	33.1208860910652	8.7190292188551	37.4088490247144	NA	NA	0.0129677800583551	0.0159995154650452	0.0851923506023496	0.0783355284675927	0.0255708591102353	0.0241264595077685	0.110763209712585	0.102461987975361	NA	-0.00303173540669004	0.00830122173722381	1.35465e+08	3.54365e+06	2.89676e+07	1.63528e+08	1.88785e+08	4.96973e+07	2.13226e+08	5.69987e+08
A	2020-09-02	H3	33	0.125958297616295	0.00293375376443673	0.0343219431849062	0.15247193501476	0.172950118799099	0.0481004869519916	0.200572421966752	0.536736535331489	23.46743501232	0.546591031412617	6.39456063182078	28.407221230169	32.2225351572695	8.96165693700814	37.3688781671771	0.0603391819751231	0.0656181658989369	0.0169136428853779	0.0174076671380382	0.0764608981267426	0.0760110368880176	0.0246143112184998	0.0234861757334917	0.101075209345243	0.0994972126215093	-0.0052789839238138	-0.000494024252660357	0.00157799672373315	1.25958e+08	2.93375e+06	3.43219e+07	1.52472e+08	1.7295e+08	4.81005e+07	2.00572e+08	5.36737e+08
A	2020-09-02	H3	34	0.139564107359179	0.00372432464596148	0.0309604768386021	0.162914627182212	0.20331295140434	0.0506382778232382	0.21355290500545	0.591114765253533	23.6103233353204	0.630051026447307	5.23764227498579	27.5605748254887	34.3948355472288	8.56657299052902	36.1271478160177	0.0712263039413073	0.0683378034178721	0.0158279444202725	0.0151325324183296	0.083278951108146	0.0796356760740659	0.0253810342206925	0.0252572436025456	0.108659985328838	0.104892919676612	0.00288850052343517	0.000695412001942819	0.00376706565222699	1.39564e+08	3.72432e+06	3.09605e+07	1.62915e+08	2.03313e+08	5.06383e+07	2.13553e+08	5.91115e+08
A	2020-09-02	H3	35	0.140747568301	0.00372764921045659	0.0339352532781218	0.154936475285919	0.193312519429547	0.0486756775829496	0.203612152868868	0.575335143087993	24.4635791837027	0.647909180455969	5.89834528375605	26.9297777386462	33.5999845919339	8.46040402150526	35.3901817601514	0.0705468852381354	0.0702006830628649	0.0173753283777024	0.0165599249004193	0.0763775504058247	0.0785589248800939	0.0236191566352207	0.025056520947729	0.0999967070410454	0.103615445827823	0.000346202175270455	0.00081540347728308	-0.00361873878677754	1.40748e+08	3.72765e+06	3.39353e+07	1.54936e+08	1.93313e+08	4.86757e+07	2.03612e+08	5.75335e+08
A	2020-09-02	H3	36	0.126743856395847	0.00397855000648297	0.0317644443697605	0.148551319237764	0.187185775330879	0.0466692844226964	0.195220603660461	0.54489322976343	23.2603103640825	0.730152218666818	5.82948046235614	27.2624637495054	34.3527438232527	8.56484938213643	35.8273131316418	0.0633211910788292	0.063411108968519	0.0154557454334293	0.0163086989363312	0.0746932712262791	0.0738580480114851	0.0226897029814257	0.0239795814412707	0.0973829742077049	0.0978376294527557	-0.0000899178896897335	-0.00085295350290189	-0.000454655245050894	1.26744e+08	3.97855e+06	3.17644e+07	1.48551e+08	1.87186e+08	4.66693e+07	1.95221e+08	5.44893e+08
A	2020-09-02	H3	38	0.129424997732579	0.0033093476024629	0.0324197659224534	0.158953793825138	0.182514493519148	0.0473298759398448	0.206283669764982	0.553952274541625	23.3639256810839	0.597406627710169	5.85244747831022	28.6944924915537	32.9476927719399	8.54403494940218	37.2385274409559	0.0623819779595038	0.067043019773075	0.0154958072396774	0.016923958682776	0.0767758829385506	0.082177910886587	0.0241866042391234	0.0231432717007214	0.100962487177674	0.105321182587308	-0.00466104181357122	-0.00142815144309864	-0.00435869540963429	1.29425e+08	3.30935e+06	3.24198e+07	1.58954e+08	1.82514e+08	4.73299e+07	2.06284e+08	5.53952e+08
A	2020-09-02	H3	39	0.109657247659602	0.00341287373279608	0.0310449621336844	0.147800227334037	0.100421910028861	0.0432239825072402	0.191024209841277	0.435561203396221	25.1760824436536	0.783557788477194	7.12757745446933	33.9332856511525	23.0557518084339	9.92374485381341	43.8570305049659	0.0594723324285229	0.0298694519138447	0.0153807265015491	0.0156613862941394	0.0747014108300711	0.0730988165039659	0.021997047624447	0.0212264599931273	0.096698458454518	0.0943252764970933	0.0296028805146782	-0.000280659792590331	0.00237318195742479	1.09657e+08	3.41287e+06	3.1045e+07	1.478e+08	1.00422e+08	4.3224e+07	1.91024e+08	4.35561e+08
A	2020-09-02	H3	40	0.133253397477925	0.00404535919737928	0.0325311400067543	0.158504917091461	0.190143121144529	0.0500341726617793	0.208539089753241	0.568512107579828	23.4389726623745	0.711569576697405	5.72215429944672	27.8806581211122	33.4457469963082	8.80089834406099	36.6815564651732	NA	NA	0.0163554017980443	0.01617573820871	0.0789509877916451	0.0795539292998161	0.0245518605255563	0.0254823121362229	0.103502848317201	0.105036241436039	NA	0.00017966358933422	-0.0015333931188375	1.33253e+08	4.04536e+06	3.25311e+07	1.58505e+08	1.90143e+08	5.00342e+07	2.08539e+08	5.68512e+08
A	2020-09-02	H3	41	0.140001712430231	0.00350446712333075	0.029460381465167	0.144967864788525	0.125707621201906	0.0455617133614115	0.190529578149936	0.489203760370572	28.6182821497897	0.71636144429391	6.02210854692751	29.6334322284668	25.6963726334979	9.31344299702408	38.9468752254909	NA	NA	0.013985101670317	0.01547527979485	0.0725555603527658	0.072412304435759	0.0222292026798562	0.0233325106815553	0.0947847630326221	0.0957448151173143	NA	-0.00149017812453298	-0.000960052084692201	1.40002e+08	3.50447e+06	2.94604e+07	1.44968e+08	1.25708e+08	4.55617e+07	1.9053e+08	4.89204e+08
A	2020-09-02	H3	42	0.121360116556493	0.00334997332208789	0.0279437764268534	0.144166306906623	0.172412582932707	0.0443517282626526	0.188518035169276	0.513584484407417	23.6300200339035	0.652273077515796	5.44093080597935	28.0706118045924	33.5704422869471	8.6357219910618	36.7063337956542	NA	NA	0.0148938709008765	0.0130491140565911	0.0702723506456745	0.0738838254528113	0.0214866525902229	0.0228650756724297	0.0917590032358975	0.096748901125241	NA	0.00184475684428542	-0.00498989788934351	1.2136e+08	3.34997e+06	2.79438e+07	1.44166e+08	1.72413e+08	4.43517e+07	1.88518e+08	5.13584e+08
A	2020-09-02	H3	43	0.132782131705408	0.00392822096937222	0.0291023301587316	0.145903111563212	0.180332664018174	0.0481865571296154	0.194089668692828	0.540235015544513	24.5785867048204	0.72713186971283	5.38697591258478	27.0073407619004	33.3804101602731	8.9195545907085	35.9268953526089	0.0648892526496528	0.0678042344819783	0.0146709935478464	0.0144288039087773	0.0722977229030602	0.0736053886601518	0.0236605030921182	0.0245260540374972	0.0959582259951784	0.098131442697649	-0.0029149818323255	0.00024218963906913	-0.00217321670247064	1.32782e+08	3.92822e+06	2.91023e+07	1.45903e+08	1.80333e+08	4.81866e+07	1.9409e+08	5.40235e+08
A	2020-09-02	H3	44	0.137830312773378	0.00364855327449502	0.0278939416545797	0.141294618064727	0.160536344077781	0.0438594092869177	0.185154027351645	0.515063179131878	26.7598846816591	0.708370045135926	5.41563497153766	27.4324828078129	31.1682819859807	8.51534550787366	35.9478283156866	NA	NA	0.0137215677963622	0.0141723738582174	0.0702727189532273	0.0710218991114999	0.0216530952357721	0.0222063140511456	0.0919258141889993	0.0932282131626455	NA	-0.00045080606185518	-0.0013023989736462	1.3783e+08	3.64855e+06	2.78939e+07	1.41295e+08	1.60536e+08	4.38594e+07	1.85154e+08	5.15063e+08
A	2020-09-02	H3	45	0.134711859325914	0.00361689530792142	0.0274546888609648	0.133361024115507	0.166771797731241	0.0431146583795026	0.17647568249501	0.509030923721051	26.4643763371312	0.710545300761232	5.39352082193144	26.1990024379322	32.7626063485746	8.46994875366934	34.6689511916016	NA	NA	0.0137883646992441	0.0136663241617208	0.0676076085924798	0.0657534155230272	0.0207809234354689	0.0223337349440338	0.0883885320279487	0.088087150467061	NA	0.000122040537523299	0.000301381560887631	1.34712e+08	3.6169e+06	2.74547e+07	1.33361e+08	1.66772e+08	4.31147e+07	1.76476e+08	5.09031e+08
A	2020-09-02	H2	46	0.133458375573115	0.00371846917251726	0.0269235214300793	0.147646021362253	0.163449436195406	0.0462347080126487	0.193880729374902	0.521430531746019	25.59466073577	0.713128393165989	5.16339565692969	28.3155688770004	31.346349368552	8.86689696858197	37.1824658455824	0.0666623851475281	0.066795990425587	0.0133413734947034	0.0135821479353759	0.0732698310079312	0.0743761903543222	0.0227781169081249	0.0234565911045237	0.0960479479160561	0.0978327814588459	-0.000133605278058932	-0.000240774440672569	-0.00178483354278978	1.33458e+08	3.71847e+06	2.69235e+07	1.47646e+08	1.63449e+08	4.62347e+07	1.93881e+08	5.21431e+08
A	2020-09-02	H2	47	0.149153479466578	0.00372828293646583	0.0267311807822421	0.145467937545433	0.165898142868984	0.0437932357984232	0.189261173343856	0.534772259398126	27.8910277871269	0.697172089790508	4.99861021443548	27.2018480743848	31.0222043035102	8.18913753075215	35.3909856051369	NA	NA	0.0134740259299916	0.013256838252137	0.0711348215994753	0.0743331159459578	0.0218854577452111	0.0219077780532121	0.0930202793446863	0.0962408939991699	NA	0.000217187677854591	-0.00322061465448358	1.49153e+08	3.72828e+06	2.67312e+07	1.45468e+08	1.65898e+08	4.37932e+07	1.89261e+08	5.34772e+08
A	2020-09-02	H2	48	0.140953533612565	0.00350322623906341	0.0297122905331742	0.150207255152375	0.151972876111881	0.0470737815063991	0.197281036658774	0.523422963155457	26.9291841463787	0.669291660026569	5.67653554098077	28.697108404807	29.0344304337952	8.99344981401173	37.6905582188187	NA	NA	0.0134191941342807	0.0162136394986988	0.0725074287605618	0.077284814454939	0.0234606786068973	0.0233650770775793	0.0959681073674591	0.100649891532518	NA	-0.00279444536441804	-0.00468178416505924	1.40954e+08	3.50323e+06	2.97123e+07	1.50207e+08	1.51973e+08	4.70738e+07	1.97281e+08	5.23423e+08
A	2020-09-02	H2	49	0.118759738025726	0.00347647693556013	0.0234054395325115	0.144401525337446	0.117743417756047	0.0450576039322967	0.189459129269743	0.452844201519588	26.2252972716024	0.767698233497144	5.16854128947019	31.8876834136077	26.0008668237202	9.94991296810228	41.83759638171	NA	NA	0.0138563658882599	0.00954907364425161	0.0728607139791773	0.0715408113582688	0.0227397109771042	0.0223178929551925	0.0956004249562815	0.0938587043134613	NA	0.00430729224400828	0.00174172064282024	1.1876e+08	3.47648e+06	2.34054e+07	1.44402e+08	1.17743e+08	4.50576e+07	1.89459e+08	4.52844e+08
A	2020-09-02	H2	50	0.14281925746434	0.003462938340723	0.025620551767354	0.149595232303273	0.11776016486847	0.0483678002133749	0.197963032516648	0.487625944957535	29.2886912481201	0.710162856700452	5.2541403984534	30.6782758075558	24.1496922151517	9.91903747401853	40.5973132815744	NA	NA	0.0133874850375576	0.0121640517315537	0.0746109115864364	0.0749521875869208	0.023627981130017	0.0247398190833579	0.0982388927164534	0.0996920066702787	NA	0.00122343330600393	-0.00145311395382536	1.42819e+08	3.46294e+06	2.56206e+07	1.49595e+08	1.1776e+08	4.83678e+07	1.97963e+08	4.87626e+08
A	2020-09-07	H5	51	0.113329412173568	0.00265789643250843	0.0254995054643436	0.132358178171856	0.157707815942149	0.0382197435978454	0.170577921769701	0.46977255178227	24.1243154253282	0.565783680299038	5.42805350538278	28.174949274857	33.5711005983259	8.13579751580708	36.3107467906641	0.0554546866689239	0.05786966133758	0.0132878996103346	0.012211605854009	0.0669223347301837	0.0654352104207892	0.0203702955045919	0.0178494480932536	0.0872926302347756	0.0832846585140427	-0.00241497466865605	0.00107629375632568	0.00400797172073288	1.13329e+08	2.6579e+06	2.54995e+07	1.32358e+08	1.57708e+08	3.82197e+07	1.70578e+08	4.69773e+08
A	2020-09-07	H5	52	0.128425385826803	0.00287644707481378	0.0272469613401058	0.142477500789447	0.165075239959445	0.0435534220653334	0.186030922854781	0.509654957055949	25.1984963648073	0.564391071840003	5.34615840832775	27.9556784088743	32.3896074538374	8.54566829231334	36.5013467011876	0.0629170573389353	0.065508328487868	0.013969663987403	0.0132772973527028	0.0701929998296725	0.0722845009597747	0.021363190114616	0.0221902319507173	0.0915561899442885	0.094474732910492	-0.00259127114893271	0.000692366634700171	-0.00291854296620354	1.28425e+08	2.87645e+06	2.7247e+07	1.42478e+08	1.65075e+08	4.35534e+07	1.86031e+08	5.09655e+08
A	2020-09-07	H5	53	0.132029049843147	0.00341322496984121	0.0320447456813829	0.154423540962221	0.183143379760161	0.0437253665740011	0.198148907536223	0.548779307790755	24.0586785924314	0.621966776331633	5.83927732450168	28.1394613043795	33.3728654051206	7.9677505972352	36.1072119016147	0.0673933475195228	0.0646350692190626	0.0161063383332257	0.0159384073481572	0.0795745958445364	0.0748489451176851	0.0215141592256238	0.0222112073483773	0.10108875507016	0.0970601524660624	0.00275827830046013	0.000167930985068471	0.00402860260409778	1.32029e+08	3.41322e+06	3.20447e+07	1.54424e+08	1.83143e+08	4.37254e+07	1.98149e+08	5.48779e+08
A	2020-09-07	H5	54	0.132089913329413	0.003101260987038	0.029160463495453	0.145014577560327	0.183905219704302	0.0457330742012705	0.190747651761597	0.539004509277803	24.5062724069593	0.575368282390307	5.41005928401681	26.9041492351572	34.1194213663837	8.48472942509274	35.3888786602499	NA	NA	0.0144428481335207	0.0147172988098259	0.0716784762274113	0.0733361013329155	0.0234832597420558	0.0222498144592147	0.0951617359694671	0.0955859157921303	NA	-0.000274450676305179	-0.000424179822663157	1.3209e+08	3.10126e+06	2.91605e+07	1.45015e+08	1.83905e+08	4.57331e+07	1.90748e+08	5.39005e+08
A	2020-09-07	H5	56	0.129161125806261	0.00306429630449366	0.0284751827020686	0.144586739279788	0.163374010662734	0.0438162878748884	0.188403027154677	0.512477642630234	25.2032703599236	0.597937558556995	5.55637560224538	28.2132774685962	31.8792464436565	8.54989256702132	36.7631700356175	0.0652696853664843	0.0638901743978187	0.0135344632985184	0.014844974980464	0.0719944254825226	0.0725918390315317	0.0219598142748618	0.0218564736000266	0.0939542397573844	0.0944483126315583	0.00137951096866556	-0.00131051168194557	-0.000494072874173898	1.29161e+08	3.0643e+06	2.84752e+07	1.44587e+08	1.63374e+08	4.38163e+07	1.88403e+08	5.12478e+08
A	2020-09-07	H5	57	0.13881695596341	0.00346918157093726	0.0339712653835445	0.166797667539889	0.198505521818668	0.0503396113312157	0.217137278871104	0.591900203607664	23.4527636782878	0.58610920384761	5.73935693491704	28.1800321275863	33.5369916429774	8.50474641238388	36.6847785399702	0.0689794395601542	0.0698346677527251	0.016703062384993	0.0172648795729328	0.0848992813076504	0.0818969619069729	0.0248598566620642	0.0254797546691515	0.109759137969715	0.107376716576124	-0.00085522819257082	-0.00056181718793975	0.00238242139359021	1.38817e+08	3.46918e+06	3.39713e+07	1.66798e+08	1.98506e+08	5.03396e+07	2.17137e+08	5.919e+08
A	2020-09-07	H5	58	0.129543965250137	0.00359658833494342	0.0303394682968993	0.148204412630297	0.135854691134332	0.0459425149007337	0.194146927531031	0.493481640547342	26.2510202216346	0.728819076420814	6.14804398057209	30.0324065685437	27.5298369729924	9.30987317983641	39.3422797483801	NA	NA	0.0154106039647738	0.0149288643321254	0.0736574201004447	0.0745386048161432	0.0231850650205732	0.0227574498801606	0.0968424851210179	0.0972960546963038	NA	0.000481739632648409	-0.000453569575285917	1.29544e+08	3.59659e+06	3.03395e+07	1.48204e+08	1.35855e+08	4.59425e+07	1.94147e+08	4.93482e+08
A	2020-09-07	H5	59	0.131730451631289	0.00296858514854306	0.0238898464486334	0.14333274841107	0.160035194118354	0.0427558238525659	0.186088572263636	0.504712649610455	26.1000891760807	0.588173320172232	4.73335599317195	28.3988817244221	31.7081797418534	8.47132004429957	36.8702017687216	0.0623542147370111	0.0693749708381315	0.0121590449700241	0.0117308014786093	0.0708893322458726	0.0724434161651974	0.0214050530049147	0.0213507708476512	0.0922943852507874	0.0937941870128485	-0.00702075610112037	0.00042824349141473	-0.00149980176206113	1.3173e+08	2.96859e+06	2.38898e+07	1.43333e+08	1.60035e+08	4.27558e+07	1.86089e+08	5.04713e+08
A	2020-09-07	H5	60	0.136888982145378	0.00322195427576595	0.0316928634595727	0.153812985792434	0.168711774602466	0.0461488491818498	0.199961834974284	0.540477409457466	25.3274197496595	0.596131164667948	5.86386459544833	28.4587261374776	31.2153240173015	8.53853433544508	36.9972604729227	0.066933690616203	0.0699469039081419	0.0163476316507722	0.0153449152947992	0.0775665037173321	0.0762464820751019	0.0232508020181237	0.0228980471637261	0.100817305735456	0.099144529238828	-0.00301321329193888	0.00100271635597294	0.0016727764966278	1.36889e+08	3.22195e+06	3.16929e+07	1.53813e+08	1.68712e+08	4.61488e+07	1.99962e+08	5.40477e+08
A	2020-09-07	H5	61	0.126562315754244	0.00324282985528717	0.0297395510462112	0.164878985590464	0.176375600834377	0.0472376963507557	0.21211668194122	0.548036979431339	23.0937547107805	0.591717343353735	5.42655918530716	30.0853759469932	32.1831568770031	8.61943593656236	38.7048118835556	0.0634809662076392	0.0630813495466046	0.0148763434801088	0.0148632075661025	0.0850020247426153	0.0798769608478489	0.0239891859919407	0.023248510358815	0.108991210734556	0.103125471206664	0.000399616661034649	0.00001313591400629	0.0058657395278921	1.26562e+08	3.24283e+06	2.97396e+07	1.64879e+08	1.76376e+08	4.72377e+07	2.12117e+08	5.48037e+08
A	2020-09-07	H5	62	0.126360054977398	0.00257954534317027	0.0302811306917478	0.1612593299181	0.147813060091663	0.0462931768911813	0.207552506809281	0.51458629791326	24.5556586892831	0.501285275886822	5.88455829751846	31.3376649498899	28.7246397137024	8.99619307371929	40.3338580236092	NA	NA	0.014373855276852	0.0159072754148958	0.0782492157593062	0.0830101141587938	0.0238723872641549	0.0224207896270264	0.102121603023461	0.10543090378582	NA	-0.00153342013804385	-0.003309300762359	1.2636e+08	2.57955e+06	3.02811e+07	1.61259e+08	1.47813e+08	4.62932e+07	2.07553e+08	5.14586e+08
A	2020-09-07	H5	63	0.129692809127442	0.00284196383495373	0.0233101804825524	0.134217985310573	0.138730342746036	0.0408011242920295	0.175019109602603	0.469594405793586	27.6180481554649	0.605195419683713	4.96389654454242	28.581683183332	29.5425884623965	8.68858823458046	37.2702714179124	NA	NA	0.0111603815349578	0.0121497989475945	0.066863379119712	0.0673546061908611	0.0201979151535513	0.0206032091384782	0.0870612942732633	0.0879578153293393	NA	-0.000989417412636749	-0.000896521056075988	1.29693e+08	2.84196e+06	2.33102e+07	1.34218e+08	1.3873e+08	4.08011e+07	1.75019e+08	4.69594e+08
A	2020-09-07	H5	64	0.11096684870364	0.00282265694998913	0.0295647836268877	0.148170973903183	0.151578862149486	0.0440425323236726	0.192213506226856	0.487146657656859	22.7789407890804	0.579426524974206	6.0689698188821	30.4160916582852	31.1156527027343	9.04091850604376	39.457010164329	0.0492679926192372	0.0616964822419355	0.0147559630339726	0.014808820592915	0.0733069457503428	0.0748640281528401	0.0214750450100709	0.0225674873136017	0.0947819907604137	0.0974315154664418	-0.0124284896226983	-0.0000528575589423905	-0.00264952470602814	1.10967e+08	2.82266e+06	2.95648e+07	1.48171e+08	1.51579e+08	4.40425e+07	1.92214e+08	4.87147e+08
A	2020-09-07	H5	65	0.138759994929756	0.00373066040242343	0.02934759808829	0.164017396648102	0.186887808694755	0.0497870279460976	0.2138044245942	0.572530486709424	24.236263072604	0.651609038998974	5.12594504040529	28.647801375745	32.6424204532545	8.69596101899216	37.3437623947372	0.0697002883091838	0.0690342289397755	0.0151959332540197	0.0141516648342703	0.0812394622597379	0.0827779343883641	0.0243443196177313	0.0254427083283663	0.105583781877469	0.10822064271673	0.000666059369408278	0.0010442684197494	-0.00263686083926121	1.3876e+08	3.73066e+06	2.93476e+07	1.64017e+08	1.86888e+08	4.9787e+07	2.13804e+08	5.7253e+08
A	2020-09-07	H5	67	0.129588996075583	0.0032345974027043	0.0261356862792608	0.153323303569745	0.172784853332334	0.0469443123710158	0.200267615940761	0.532011749030642	24.3582959044987	0.607993603261194	4.91261449148098	28.8195333748003	32.4776386324472	8.82392399351164	37.6434573683119	NA	NA	0.0105218182355398	0.0156138680437209	0.0753796187324085	0.0779436848373361	0.0234772995103079	0.0234670128607079	0.0988569182427165	0.101410697698044	NA	-0.00509204980818111	-0.00255377945532753	1.29589e+08	3.2346e+06	2.61357e+07	1.53323e+08	1.72785e+08	4.69443e+07	2.00268e+08	5.32012e+08
A	2020-09-07	H5	69	0.152486081668102	0.00337340096794274	0.0285225001271972	0.159946314140448	0.195246800098735	0.0496362132944398	0.209582527434888	0.589211310296865	25.87969358417	0.572528209997039	4.8407930446594	27.1458322922997	33.1369742377081	8.42417863116567	35.5700109234654	NA	NA	0.0138825319454529	0.0146385435367857	0.0797402276195027	0.0802060865209458	0.0249133995655579	0.0247228137288819	0.104653627185061	0.104928900249828	NA	-0.00075601159133286	-0.000275273064767101	1.52486e+08	3.3734e+06	2.85225e+07	1.59946e+08	1.95247e+08	4.96362e+07	2.09583e+08	5.89211e+08
A	2020-09-07	H5	70	0.143802166706667	0.00374782281291969	0.0313831496807217	0.156709065834836	0.171233659616905	0.0479126909848277	0.204621756819664	0.554788555636878	25.9201753975598	0.675540757796873	5.65677668759677	28.2466291423297	30.8646704906043	8.6362075241126	36.8828366664423	0.0717196426449893	0.0720717626415583	0.016020747691086	0.0153609776840316	0.0775532818870232	0.079155783947813	0.023553425262632	0.0243592657221957	0.101106707149655	0.103515049670009	-0.000352119996568964	0.000659770007054391	-0.0024083425203536	1.43802e+08	3.74782e+06	3.13831e+07	1.56709e+08	1.71234e+08	4.79127e+07	2.04622e+08	5.54789e+08
A	2020-09-07	H6	71	0.128406200433761	0.00315490655938275	0.0242675380895786	0.142652261319437	0.164032351695149	0.0454228997311883	0.188075161050625	0.507936157828496	25.2799881352642	0.621122657002889	4.77767485451834	28.0846833053384	32.2938914993593	8.94263954851689	37.0273228538553	NA	NA	0.0121003762540178	0.0121671618355608	0.0704440703783682	0.0722081909410689	0.0225842882192202	0.0228386115119681	0.0930283585975884	0.095046802453037	NA	-0.0000667855815429889	-0.0020184438554486	1.28406e+08	3.15491e+06	2.42675e+07	1.42652e+08	1.64032e+08	4.54229e+07	1.88075e+08	5.07936e+08
A	2020-09-07	H6	72	0.137766137396033	0.00375107034011303	0.0288254135409749	0.149434463491139	0.175003209853865	0.0470691117772929	0.196503575268432	0.541849406399417	25.425170862784	0.692271744844909	5.31982008294877	27.5785968806589	32.2973888661721	8.68675156259127	36.2653484432502	0.0685519103701671	0.0692142270258659	0.014926575869903	0.0138969385552133	0.075250250263226	0.0741842132279125	0.0235096299930019	0.023559481784291	0.0987598802562279	0.0977436950122035	-0.000662316655698797	0.0010296373146897	0.00101618524402437	1.37766e+08	3.75107e+06	2.88254e+07	1.49434e+08	1.75003e+08	4.70691e+07	1.96504e+08	5.41849e+08
A	2020-09-07	H6	73	0.163628644706048	0.00246172939855654	0.024404909488435	0.143428062006558	0.164892506549627	0.0442834337291609	0.187711495735719	0.543099285878385	30.1286797756329	0.453274283831002	4.49363682166578	26.4091788989529	30.3613926287781	8.15383759113931	34.5630164900922	NA	NA	0.0122086268719285	0.0121639976407878	0.0738637514330634	0.069550700240594	0.0230454587951788	0.0212379749339821	0.0969092102282422	0.0907886751745761	NA	0.0000446292311406596	0.00612053505366607	1.63629e+08	2.46173e+06	2.44049e+07	1.43428e+08	1.64893e+08	4.42834e+07	1.87711e+08	5.43099e+08
A	2020-09-07	H6	74	0.12318283134004	0.00310632062267194	0.0203392150898997	0.133278056844402	0.145381280925311	0.0385425577973061	0.171820614641708	0.463830262619631	26.5577391704296	0.669710640510602	4.38505563975655	28.7342305117547	31.343638533679	8.30962550386957	37.0438560156243	0.0611980612830396	0.0619626137044849	0.00957470947990891	0.0107618151957568	0.066891294321556	0.066383280810308	0.0194205177588109	0.0191220400384951	0.086311812080367	0.0855053208488031	-0.00076455242144529	-0.00118710571584788	0.000806491231563899	1.23183e+08	3.10632e+06	2.03392e+07	1.33278e+08	1.45381e+08	3.85426e+07	1.71821e+08	4.6383e+08
A	2020-09-07	H6	75	0.120904989448752	0.00265702121279625	0.0242415796826064	0.131062093590587	0.149528620496009	0.0383433055248966	0.169405399115483	0.466737609955647	25.9042740224516	0.569275146489425	5.19383464403265	28.0804655110269	32.0369769451873	8.2151737308121	36.295639241839	0.0560060316834134	0.0648965838706344	0.0118495328064153	0.0123920468761911	0.066507667076678	0.0645544265139089	0.0200950186726311	0.0182482868522654	0.0866026857493092	0.0828027133661743	-0.0088905521872211	-0.00054251406977578	0.00379997238313483	1.20905e+08	2.65702e+06	2.42416e+07	1.31062e+08	1.49529e+08	3.83433e+07	1.69405e+08	4.66738e+08
A	2020-09-07	H4	76	0.138317863893156	0.00297275007393542	0.0286741242225253	0.147288498073356	0.165853784403386	0.0457318287167214	0.193020326790077	0.52883884938308	26.1550118820717	0.562127778131901	5.4220911069554	27.8513006835969	31.3618760416077	8.64759250763634	36.4988931912333	0.067931865416645	0.0703859984765107	0.0147767075385088	0.0138974166840164	0.0728206655941332	0.0744678324792227	0.0228582387632486	0.0228735899534728	0.0956789043573818	0.0973414224326955	-0.00245413305986565	0.0008792908544924	-0.00166251807531365	1.38318e+08	2.97275e+06	2.86741e+07	1.47288e+08	1.65854e+08	4.57318e+07	1.9302e+08	5.28839e+08
A	2020-09-07	H4	77	0.144886581897263	0.00331824649932985	0.0301725245218564	0.146193558888175	0.177650111543631	0.0422618242858223	0.188455383173997	0.544482847636077	26.6099441931552	0.609430859711435	5.54150138114601	26.849984259906	32.6273109088589	7.76182839722242	34.6118126571284	0.0730335513854934	0.0718395777333449	0.0152559255370553	0.0149151745729679	0.0732250556430622	0.0729685032451125	0.0212724828523288	0.0209893414334935	0.0944975384953911	0.093957844678606	0.00119397365214845	0.000340750964087441	0.000539693816785022	1.44887e+08	3.31825e+06	3.01725e+07	1.46194e+08	1.7765e+08	4.22618e+07	1.88455e+08	5.44483e+08
A	2020-09-07	H4	78	0.123605309757113	0.00357858571674169	0.0290343252541674	0.136650664066438	0.17452470220536	0.0438782310687357	0.180528895135174	0.511271818068557	24.1760459678885	0.699937995851325	5.67884327437625	26.7275956227486	34.1354043069821	8.58217283215325	35.3097684549018	0.0588612539875902	0.0647438975020553	0.0153020901341458	0.0137322351200216	0.0694591601732722	0.0671915038931663	0.0224445426931142	0.0214336883756214	0.0919037028663865	0.0886251922687878	-0.00588264351446516	0.00156985501412414	0.00327851059759869	1.23605e+08	3.57859e+06	2.90343e+07	1.36651e+08	1.74525e+08	4.38782e+07	1.80529e+08	5.11272e+08
A	2020-09-07	H4	79	0.126405767272459	0.00326767535739588	0.0310952987189386	0.153244288978456	0.170335965586299	0.0468042903404607	0.200048579318916	0.531153286254009	23.7983592578225	0.615203829471028	5.85429847158436	28.8512361580628	32.0690787376284	8.81182354543087	37.6630597034937	0.0610826453274002	0.0653180577445828	0.0158362296584915	0.0152590690604471	0.0768732971816042	0.0763709917968515	0.0235996489888099	0.0232046413516508	0.100472946170414	0.0995756331485023	-0.00423541241718258	0.0005771605980445	0.000897313021911844	1.26406e+08	3.26768e+06	3.10953e+07	1.53244e+08	1.70336e+08	4.68043e+07	2.00049e+08	5.31153e+08
A	2020-09-07	H4	80	0.13952771170865	0.00320882876720308	0.0278607554734563	0.141493427930658	0.157474901802587	0.0416866041412983	0.183180032071956	0.511252229823854	27.2913649211316	0.627641031181154	5.44951275480118	27.675855414735	30.8018024404204	8.15382343773071	35.8296788524657	NA	NA	0.014119891075095	0.0137407061408763	0.0699292349262194	0.0715641930044387	0.0206575077831814	0.0210290963581169	0.0905867427094008	0.0925932893625556	NA	0.00037918493421871	-0.00200654665315485	1.39528e+08	3.20883e+06	2.78608e+07	1.41493e+08	1.57475e+08	4.16866e+07	1.8318e+08	5.11252e+08
A	2020-09-07	H4	81	0.156863227164566	0.00409663234619016	0.0365357695268039	0.174352647332785	0.202108336408123	0.0537946097163315	0.228147257049116	0.6277512224948	24.9881197429075	0.65258850949097	5.82010328575768	27.7741629303206	32.1956101662228	8.56941536530057	36.3435782956211	NA	NA	0.0182327517810619	0.0182799122708697	0.0889878878503852	0.0853619108622098	0.0267670596128241	0.0270275501035075	0.115754947463209	0.112389460965717	NA	-0.0000471604898077994	0.00336548649749201	1.56863e+08	4.09663e+06	3.65358e+07	1.74353e+08	2.02108e+08	5.37946e+07	2.28147e+08	6.27751e+08
A	2020-09-07	H4	82	0.139808175979056	0.00320438740948459	0.0301984394058889	0.143826795570573	0.172266050343716	0.0464539637615101	0.190280759332083	0.535757812470229	26.0954059324752	0.598103720543067	5.63658405029176	26.8454873121547	32.1537169097817	8.67070207475351	35.5161893869082	NA	NA	0.0149294890877394	0.015267051234343	0.07314922657236	0.0706775689982129	0.0229447305500155	0.0235092332114947	0.0960939571223755	0.0941868022097076	NA	-0.00033756214660364	0.00190715491266787	1.39808e+08	3.20439e+06	3.01984e+07	1.43827e+08	1.72266e+08	4.6454e+07	1.90281e+08	5.35758e+08
A	2020-09-07	H4	83	0.138175149357258	0.00308553702187187	0.0292919491673225	0.13689564139081	0.163780501359657	0.0440828080482358	0.180978449439046	0.515311586345156	26.8139030867255	0.598771132579421	5.68431798226689	26.5656051636141	31.7828097988771	8.55459283593696	35.120197999551	0.0683051519963633	0.0698685730477596	0.0146588725303855	0.014633076636937	0.0682961313465071	0.0685995100443031	0.0212528093182664	0.0228299987299694	0.0895489406647735	0.0914295087742726	-0.00156342105139623	0.0000257958934484805	-0.00188056810949908	1.38175e+08	3.08554e+06	2.92919e+07	1.36896e+08	1.63781e+08	4.40828e+07	1.80978e+08	5.15312e+08
A	2020-09-07	H4	84	0.137014161148818	0.0029940641449513	0.0313951815180287	0.148060024837447	0.162513478206772	0.0452778018956077	0.193337826733054	0.527254711751624	25.9863322403768	0.567859153881156	5.95446201205654	28.0813090025441	30.8225748551162	8.58746273602519	36.6687717385693	0.0695137533386162	0.0675004078102018	0.0152249562345206	0.0161695922555161	0.0754145237656289	0.0726455010718178	0.0228850697081755	0.0223927321874322	0.0982995934738044	0.09503823325925	0.00201334552841431	-0.000944636020995522	0.00326136021455449	1.37014e+08	2.99406e+06	3.13952e+07	1.4806e+08	1.62513e+08	4.52778e+07	1.93338e+08	5.27255e+08
A	2020-09-07	H4	85	0.136476898487077	0.00309740641506197	0.0305708252611052	0.161113876745691	0.181616073816572	0.0478306524856856	0.208944529231377	0.560705733211193	24.3402002874959	0.552412117729375	5.45220486439908	28.7341233026071	32.3906218644219	8.53043756334661	37.2645608659537	0.0658043771320086	0.0706343814130065	0.0155891078538565	0.0149788687808707	0.0785746109277676	0.0825389493038816	0.0244372578981092	0.0233930780735344	0.103011868825877	0.105932027377416	-0.00483000428099792	0.00061023907298584	-0.0029201585515392	1.36477e+08	3.09741e+06	3.05708e+07	1.61114e+08	1.81616e+08	4.78307e+07	2.08945e+08	5.60706e+08
A	2020-09-07	H4	86	0.123699521095783	0.00334586934217168	0.0271956729309191	0.130250411056518	0.154124744479152	0.0403808542876041	0.170631265344122	0.478997073192148	25.8246924707537	0.698515613023275	5.67762820546707	27.1923187731605	32.1765524478112	8.43029248978427	35.6226112629448	0.0630301203288293	0.060669084252968	0.0130544610806167	0.0141396292803742	0.0652931953261358	0.0649572157303819	0.0196282983053102	0.0207525559822938	0.0849214936314461	0.0857097717126757	0.00236103607586128	-0.00108516819975742	-0.000788278081229637	1.237e+08	3.34587e+06	2.71957e+07	1.3025e+08	1.54125e+08	4.03809e+07	1.70631e+08	4.78997e+08
A	2020-09-07	H4	87	0.132196804655085	0.00342388980248854	0.0292012617783953	0.151207266343744	0.164268215056449	0.0455287928536227	0.196736059197366	0.525826230489783	25.1407778824478	0.65114473260479	5.55340530486575	28.7561284652728	31.2400191415785	8.65852447323038	37.4146529385032	0.0668748110805356	0.0653124981556376	0.0147080873798789	0.0144931743985163	0.0758862801414694	0.0753209862022741	0.0226579686065121	0.0228706659901287	0.0985442487479815	0.0981916521924028	0.00156231292489795	0.000214912981362579	0.000352596555578677	1.32197e+08	3.42389e+06	2.92013e+07	1.51207e+08	1.64268e+08	4.55288e+07	1.96736e+08	5.25826e+08
A	2020-09-07	H4	88	0.134696778614985	0.00331659128359721	0.0261731704369156	0.135697279168256	0.150482436426932	0.0423786839856274	0.178075963153883	0.492744939916313	27.3360044322041	0.673084798021567	5.31170760299656	27.5390507696137	30.5396208538417	8.60053154332238	36.1395823129361	NA	NA	0.0130351517037768	0.0131380187331388	0.0685333383572579	0.0671639408109981	0.021458853609742	0.0209198303758854	0.089992191967	0.0880837711868836	NA	-0.00010286702936194	0.00190842078011638	1.34697e+08	3.31659e+06	2.61732e+07	1.35697e+08	1.50482e+08	4.23787e+07	1.78076e+08	4.92745e+08
A	2020-09-07	H4	89	0.135459349932987	0.0033562675283104	0.0278084181481091	0.155663583509952	0.166477484766231	0.0483829853892529	0.204046568899205	0.537148089274843	25.2182503554763	0.624830953572117	5.1770486953888	28.9796401808112	30.9928468685383	9.00738294621333	37.9870231270245	NA	NA	0.0142744636071088	0.0135339545410003	0.0755947548561846	0.0800688286537672	0.0242096928533361	0.0241732925359168	0.0998044477095207	0.104242121189684	NA	0.00074050906610857	-0.00443767348016329	1.35459e+08	3.35627e+06	2.78084e+07	1.55664e+08	1.66477e+08	4.8383e+07	2.04047e+08	5.37148e+08
A	2020-09-07	H4	90	0.147248676771521	0.00335231223190486	0.032709179263214	0.164011504029519	0.183470646248094	0.0483757235058962	0.212387227535415	0.579168042050149	25.4241715841723	0.578815125924124	5.64761466247853	28.3184658202044	31.6783097352267	8.35262307199392	36.6710888921984	0.0727319763557542	0.0744739695923031	0.0165401521890571	0.0161687105495387	0.0807478040506721	0.0832636999788465	0.0237258940726096	0.0246498294332866	0.104473698123282	0.107913529412133	-0.00174199323654881	0.00037144163951849	-0.0034398312888515	1.47249e+08	3.35231e+06	3.27092e+07	1.64012e+08	1.83471e+08	4.83757e+07	2.12387e+08	5.79168e+08
A	2020-09-07	H4	91	0.135240169934437	0.00269235765415999	0.0315231527526774	0.149898104404987	0.17176092849496	0.0469352069165066	0.196833311321493	0.538049920157728	25.1352457955559	0.500391795127622	5.85877844632642	27.8595161506658	31.9228610692124	8.72320674311182	36.5827228937776	NA	NA	0.0160110768372947	0.0155109680795269	0.0714247098206165	0.0784733945843702	0.0232501511059834	0.0236850558105232	0.0946748609265999	0.102158450394893	NA	0.000500108757767778	-0.00748358946829351	1.3524e+08	2.69236e+06	3.15232e+07	1.49898e+08	1.71761e+08	4.69352e+07	1.96833e+08	5.3805e+08
A	2020-09-07	H4	92	0.156040112129555	0.00290854404769058	0.0350144199990863	0.166196118693294	0.191135087625446	0.0532718723023664	0.219467990995661	0.604566154797438	25.8102625976204	0.481096076022499	5.79166063485939	27.490146012057	31.6152477456311	8.81158693380963	36.3017329458666	NA	NA	0.0173360493516175	0.0176782123851961	0.0821669232652135	0.0840220736258093	0.026265839826473	0.027005715951348	0.108432763091686	0.111027789577157	NA	-0.00034216303357857	-0.0025950264854708	1.5604e+08	2.90854e+06	3.50144e+07	1.66196e+08	1.91135e+08	5.32719e+07	2.19468e+08	6.04566e+08
A	2020-09-07	H4	93	0.152516235675116	0.00207472890722473	0.0290909944090374	0.13505679604361	0.158895524565459	0.040384964568436	0.175441760612046	0.518019244168883	29.4421949361775	0.400511936685567	5.61581345413361	26.0717719590316	30.6736721374884	7.7960355764833	33.8678075355149	NA	NA	0.0149016782561404	0.0141823523820588	0.0679694104636377	0.0670873855799727	0.0200843064349474	0.0203006581334886	0.0880537168985851	0.0873880437134613	NA	0.000719325874081651	0.000665673185123755	1.52516e+08	2.07473e+06	2.9091e+07	1.35057e+08	1.58896e+08	4.0385e+07	1.75442e+08	5.18019e+08
A	2020-09-07	H4	94	0.127189376334053	0.00366072940402874	0.0273032171066671	0.129500399713111	0.128603022466209	0.0418839355591079	0.171384335272219	0.458140680583177	27.7620787073854	0.799040460534725	5.95957055634358	28.2665140210355	28.0706402894648	9.14215596523604	37.4086699862716	NA	NA	0.0135067145728153	0.0137965025338519	0.0651631991380003	0.0643372005751111	0.0212729053145226	0.0206110302445854	0.0864361044525229	0.0849482308196965	NA	-0.000289787961036601	0.00148787363282638	1.27189e+08	3.66073e+06	2.73032e+07	1.295e+08	1.28603e+08	4.18839e+07	1.71384e+08	4.58141e+08
A	2020-09-07	H6	95	0.141807859440214	0.00357589642890153	0.0263221049250389	0.134881281268537	0.164345471340207	0.0457150993980225	0.180596380666559	0.516647712800921	27.4476893880796	0.692134377120416	5.09478785502367	26.1070121722402	31.8099678500917	8.84840835744449	34.9554205296847	NA	NA	0.0134315316604035	0.0128905732646354	0.0696085891729554	0.0652726920955815	0.0237716237817377	0.0219434756162848	0.0933802129546931	0.0872161677118663	NA	0.00054095839576814	0.00616404524282677	1.41808e+08	3.5759e+06	2.63221e+07	1.34881e+08	1.64345e+08	4.57151e+07	1.80596e+08	5.16648e+08
A	2020-09-07	H6	96	0.138021324712728	0.00354060317581086	0.0306787385544836	0.147234394851313	0.174863159609317	0.048027709942711	0.195262104794024	0.542365930846364	25.4480078601812	0.652807076264126	5.65646490859213	27.1466894355908	32.2408082189902	8.85522250038154	36.0019119359723	NA	NA	0.0151379738304035	0.0155320600092855	0.0749512345348119	0.0722831603165016	0.0241614394540091	0.0238662704887019	0.099112673988821	0.0961494308052035	NA	-0.000394086178881991	0.00296324318361749	1.38021e+08	3.5406e+06	3.06787e+07	1.47234e+08	1.74863e+08	4.80277e+07	1.95262e+08	5.42366e+08
A	2020-09-07	H6	97	0.129962010037572	0.00323926487271417	0.0254510050846372	0.135845740731321	0.17112596633415	0.0439662227175393	0.179811963448861	0.509590209777934	25.5032391800082	0.635660734951277	4.99440621037991	26.6578395983156	33.5810937986273	8.62776047771771	35.2856000760333	0.0655690773648512	0.0643633351680205	0.0128587704511833	0.0125909684300442	0.0675660384172813	0.068278752661483	0.0221052208500869	0.0218610018674524	0.0896712592673682	0.0901397545289354	0.00120574219683067	0.000267802021139081	-0.000468495261567184	1.29962e+08	3.23926e+06	2.5451e+07	1.35846e+08	1.71126e+08	4.39662e+07	1.79812e+08	5.0959e+08
A	2020-09-07	H6	98	0.122630574976197	0.0024427909480454	0.0219816360673453	0.13077416123288	0.15277510915194	0.0401955615239222	0.170969722756802	0.47079983390033	26.0472850978443	0.518859772699611	4.66899826307051	27.7770194074804	32.4501195946223	8.5377178642828	36.3147372717632	NA	NA	0.010842813268482	0.0111388227988633	0.062576098134883	0.0681980630979973	0.0201674300632273	0.0200281314606949	0.0827435281981103	0.0882261945586922	NA	-0.000296009530381339	-0.00548266636058194	1.22631e+08	2.44279e+06	2.19816e+07	1.30774e+08	1.52775e+08	4.01956e+07	1.7097e+08	4.708e+08
A	2020-09-07	H6	99	0.146466338403966	0.00393818787691242	0.0280074767204821	0.150430166761389	0.184492753746602	0.0467324663979147	0.197162633159304	0.560067389907267	26.1515562311559	0.703163217120083	5.00073334480686	26.8592975545847	32.9411704861355	8.34407916619684	35.2033767207816	NA	NA	0.0141603510482969	0.0138471256721853	0.0758325124823678	0.0745944887876002	0.0234787664189752	0.0232536999789395	0.099311278901343	0.0978481887665396	NA	0.00031322537611163	0.00146309013480339	1.46466e+08	3.93819e+06	2.80075e+07	1.5043e+08	1.84493e+08	4.67325e+07	1.97163e+08	5.60067e+08
A	2020-09-07	H6	100	0.147807705337163	0.0025425225363902	0.0245469598288902	0.136171201390578	0.154286199638677	0.0412181775380857	0.177389378928663	0.506572766269783	29.1779809691635	0.501906676727296	4.84569275400355	26.8808768369631	30.4568681760735	8.13667458706897	35.0175514240321	NA	NA	0.0110671903532463	0.0134797694756439	0.0683046526867208	0.0678665487038567	0.0208705583426308	0.0203476191954549	0.0891752110293516	0.0882141678993116	NA	-0.00241257912239765	0.000961043130039932	1.47808e+08	2.54252e+06	2.4547e+07	1.36171e+08	1.54286e+08	4.12182e+07	1.77389e+08	5.06573e+08
B	2020-08-27	H8	1018	0.114936014837785	0.00299338836176224	0.0232734678888283	0.130747221320964	0.147687912752828	0.0377859882727971	0.168533209593761	0.457423993434963	25.1268006242279	0.654401256760451	5.08794208936425	28.5833762980238	32.286874950259	8.26060478136451	36.8439810793884	NA	NA	0.0120067922137564	0.011266359115389	0.0651989488554265	0.065548272465537	0.0185437496662088	0.0192422386065883	0.0837426985216353	0.0847905110721253	NA	0.000740433098367381	-0.00104781255048997	1.14936e+08	2.99339e+06	2.32735e+07	1.30747e+08	1.47688e+08	3.7786e+07	1.68533e+08	4.57424e+08
B	2020-08-27	H8	1019	0.131460564734989	0.00336845781498541	0.027491763916166	0.133257508275637	0.164694759273431	0.0427158381313891	0.175973346407026	0.502988892146598	26.1358783041823	0.669688310731851	5.46568012642185	26.4931314301865	32.7432199487678	8.49240187970978	34.9855333098962	0.0632172368000548	0.0682419031713132	0.0142289559792517	0.0132628079369143	0.0669061081227727	0.0663514001528644	0.0219760290167525	0.0207398091146366	0.0888821371395251	0.087091209267501	-0.00502466637125842	0.000966148042337429	0.00179092787202415	1.31461e+08	3.36846e+06	2.74918e+07	1.33258e+08	1.64695e+08	4.27158e+07	1.75973e+08	5.02989e+08
B	2020-08-27	H8	1020	0.138859643156073	0.00287580547722888	0.0243746914639661	0.131194733456829	0.142071692761543	0.0389147170979549	0.170109450554784	0.478291283413595	29.0324427752525	0.601266545504253	5.09620231629612	27.4298817491475	29.7040104405769	8.13619617322275	35.5660779223702	0.0701876373228066	0.0686688396926991	0.0118438986339511	0.0125274683824194	0.0642207288097762	0.0669740046470527	0.0186118407104946	0.0203028763874603	0.0828325695202708	0.087276881034513	0.00151879763010755	-0.00068356974846826	-0.00444431151424218	1.3886e+08	2.87581e+06	2.43747e+07	1.31195e+08	1.42072e+08	3.89147e+07	1.70109e+08	4.78291e+08
B	2020-08-27	H8	1021	0.127711550688344	0.00312772673223796	0.0246368239088804	0.126474897118537	0.147050330348083	0.0389647187633625	0.1654396158819	0.467966047559445	27.2907727717407	0.668366166423784	5.26466055333872	27.0265113843481	31.423290453439	8.32639867070974	35.3529100550578	NA	NA	0.0122357784209738	0.0124010454879065	0.0635694074092282	0.0629054897093089	0.0196148579784463	0.0193498607849163	0.0831842653876745	0.0822553504942251	NA	-0.00016526706693271	0.000928914893449359	1.27712e+08	3.12773e+06	2.46368e+07	1.26475e+08	1.4705e+08	3.89647e+07	1.6544e+08	4.67966e+08
B	2020-08-27	H8	1022	0.139690768651003	0.00325151981860561	0.025014698647334	0.129750679437279	0.154049220554946	0.0412243322824731	0.170975011719753	0.492981219391641	28.3359209552419	0.659562614295554	5.07416868297805	26.3195988677615	31.2484967977176	8.3622520820054	34.681850949767	0.0694140909591047	0.070274936371645	0.0123947175636408	0.0126199810836932	0.0653642549552397	0.0643864244820398	0.020410806199208	0.0208135260832651	0.0857750611544477	0.0851999505653049	-0.000860845412540279	-0.000225263520052369	0.000575110589142863	1.39691e+08	3.25152e+06	2.50147e+07	1.29751e+08	1.54049e+08	4.12243e+07	1.70975e+08	4.92981e+08
B	2020-08-27	H8	1025	0.0982029491767515	0.0027120785074967	0.0242928341885824	0.132891846867338	0.129354098512465	0.037739570485572	0.170631417352911	0.425193377738206	23.0960674174036	0.637845895419036	5.71336136931549	31.2544488755327	30.4224160781989	8.87586036413022	40.130309239663	0.0480094723947164	0.050186828366853	0.012196992538355	0.0120958416502274	0.0667007002011832	0.0661911466661554	0.0194744744331576	0.0182650960524143	0.0861751746343408	0.0844562427185697	-0.00217735597213664	0.000101150888127609	0.00171893191577113	9.82029e+07	2.71208e+06	2.42928e+07	1.32892e+08	1.29354e+08	3.77396e+07	1.70631e+08	4.25193e+08
B	2020-08-27	H7	1037	0.124842629563737	0.00306796751887839	0.0304403414312489	0.133478905893837	0.159520698082769	0.045925172227957	0.179404078121794	0.497275714718428	25.1053139875183	0.61695502677334	6.12142128205177	26.8420318835431	32.0789238969963	9.23535392311713	36.0773858066603	0.0639861649981327	0.0608564645656043	0.0150530169802032	0.0153873244510457	0.0675530610909201	0.0659258448029173	0.0226551878619064	0.0232699843660506	0.0902082489528265	0.0891958291689679	0.00312970043252831	-0.00033430747084259	0.00101241978385855	1.24843e+08	3.06797e+06	3.04403e+07	1.33479e+08	1.59521e+08	4.59252e+07	1.79404e+08	4.97276e+08
B	2020-08-27	H9	1038	0.122453388764433	0.00295241571557825	0.0249885298818077	0.142126557305413	0.152901165140696	0.0425980782381429	0.184724635543556	0.48802013504607	25.0918722345079	0.604978258796544	5.12038911661887	29.1230929010738	31.3309132473113	8.7287542416916	37.8518471427654	NA	NA	0.0120124317091742	0.0129760981726334	0.0753199998313109	0.0668065574741019	0.0218183078170639	0.020779770421079	0.0971383076483747	0.087586327895181	NA	-0.000963666463459171	0.00955197975319375	1.22453e+08	2.95242e+06	2.49885e+07	1.42127e+08	1.52901e+08	4.25981e+07	1.84725e+08	4.8802e+08
B	2020-08-27	H9	1039	0.125931501788821	0.00320244112166545	0.0291360093983394	0.156490343494527	0.163285558863897	0.0466960932059927	0.20318643670052	0.524741947873243	23.9987487753201	0.610288759007128	5.55244525741203	29.8223429875915	31.1173062351289	8.89886798554033	38.7212109731318	0.063315641962987	0.062615226682077	0.0142891048743192	0.0148469045240201	0.077246387470983	0.0792439560235442	0.0234415144500873	0.0232545787559055	0.10068790192107	0.10249853477945	0.00070041528090993	-0.000557799649700919	-0.0018106328583793	1.25932e+08	3.20244e+06	2.9136e+07	1.5649e+08	1.63286e+08	4.66961e+07	2.03186e+08	5.24742e+08
B	2020-08-27	H9	1040	0.131240464477603	0.00332859634136723	0.0293983009123494	0.149612087615039	0.171832276611241	0.0464776771273956	0.196089764742434	0.531889403084995	24.6743897728362	0.625806102182361	5.52714544449226	28.1284204474235	32.3060161782885	8.73822205477715	36.8666425022007	0.0654789619817913	0.0657501059036498	0.0142044275561346	0.0151938733562148	0.0737281952751811	0.0758838923398576	0.0230484996459892	0.0234291774814064	0.0967766949211703	0.0993130698212639	-0.00027114392185848	-0.0009894458000802	-0.0025363749000936	1.3124e+08	3.3286e+06	2.93983e+07	1.49612e+08	1.71832e+08	4.64777e+07	1.9609e+08	5.31889e+08
B	2020-08-27	H8	1043	0.129384291507591	0.00304540516067893	0.0301010758527189	0.144864098602129	0.161381306186433	0.0420976612234578	0.186961759825587	0.510873838533009	25.3260750010457	0.596116874847989	5.89207620009574	28.3561395545544	31.5892680372604	8.24032433219573	36.5964638867502	NA	NA	0.0148593295358137	0.0152417463169052	0.0731565201649121	0.071707578437217	0.0211305848614946	0.0209670763619633	0.0942871050264067	0.0926746547991803	NA	-0.00038241678109149	0.00161245022722642	1.29384e+08	3.04541e+06	3.01011e+07	1.44864e+08	1.61381e+08	4.20977e+07	1.86962e+08	5.10874e+08
B	2020-08-27	H8	1044	0.125313684056355	0.0031550969870952	0.0239898487162563	0.131945988218111	0.146228369763266	0.0387337896260011	0.170679777844112	0.469366777367084	26.6984563243489	0.672202878267981	5.11110923760465	28.1114886226636	31.1543928574439	8.25235007967086	36.3638387023345	NA	NA	0.0115882107822318	0.0124016379340244	0.0661400640368072	0.0657861385432466	0.0191667432984176	0.0195670463275835	0.0853068073352248	0.0853531848708301	NA	-0.000813427151792619	-0.0000463775356052271	1.25314e+08	3.1551e+06	2.39898e+07	1.31946e+08	1.46228e+08	3.87338e+07	1.7068e+08	4.69367e+08
B	2020-08-27	H8	1045	0.132938790320099	0.00351653570496261	0.0292264737549751	0.159098149674982	0.186667194383817	0.0467064138413025	0.205804563516284	0.558153557680138	23.8176015347165	0.630030151483481	5.23627832391673	28.5043690012913	33.4436987483632	8.36802224022885	36.8723912415202	NA	NA	0.0142849171218338	0.0149415566331413	0.0818518247534105	0.0772463249215713	0.0239649676225432	0.0227414462187593	0.105816792375954	0.0999877711403305	NA	-0.000656639511307509	0.00582902123562316	1.32939e+08	3.51654e+06	2.92265e+07	1.59098e+08	1.86667e+08	4.67064e+07	2.05805e+08	5.58154e+08
B	2020-08-27	H8	1046	0.120811860755883	0.00306264150670426	0.0258668083635129	0.133918744450346	0.1482132346994	0.04020435192229	0.174123096372636	0.472077641698137	25.591523530177	0.648758008468155	5.4793546820955	28.3679489603912	31.3959445667145	8.51647025215359	36.8844192125448	0.0628671709644577	0.0578118893250386	0.0130117548740826	0.0128550534894303	0.0672764946738102	0.0666422497765357	0.0197450076030966	0.0204593443191934	0.0870215022769068	0.0871015940957291	0.00505528163941913	0.00015670138465229	-0.0000800918188222782	1.20812e+08	3.06264e+06	2.58668e+07	1.33919e+08	1.48213e+08	4.02044e+07	1.74123e+08	4.72078e+08
B	2020-08-27	H8	1048	0.11722571891842	0.00368754408660768	0.0254984159490887	0.134198648184919	0.14849449073172	0.0388179948922965	0.173016643077215	0.467922812763051	25.0523624240952	0.788066746486025	5.44927822572324	28.679654961143	31.7348260613477	8.29581158120481	36.9754665423478	NA	NA	0.0126186067952084	0.0128782261092823	0.0673601306899816	0.0668385174949369	0.0204537277286059	0.0183642671636907	0.0878138584185875	0.0852027846586275	NA	-0.00025961931407386	0.00261107375995995	1.17226e+08	3.68754e+06	2.54984e+07	1.34199e+08	1.48494e+08	3.8818e+07	1.73017e+08	4.67923e+08
B	2020-08-27	H7	1055	0.133889800471079	0.00305197970676129	0.026151323650923	0.132800768762012	0.160474045884254	0.0412883895384743	0.174089158300486	0.497656308013503	26.9040697998036	0.61327057602141	5.2548964475727	26.6852377079501	32.2459583652861	8.29656710336604	34.9818048113162	0.0667972161389464	0.0670805543306949	0.0129232290440907	0.0132280946068323	0.0672353614544547	0.0655654073075571	0.0207590337961162	0.0205293557423581	0.0879943952505709	0.0860947630499152	-0.0002833381917485	-0.000304865562741669	0.00189963220065568	1.3389e+08	3.05198e+06	2.61513e+07	1.32801e+08	1.60474e+08	4.12884e+07	1.74089e+08	4.97656e+08
B	2020-08-27	H7	1057	0.125236538035247	0.00314779842078804	0.0227940366662856	0.122126569544694	0.148986769716366	0.0389328547274296	0.161059424272123	0.46122456711081	27.1530501551013	0.682487153818884	4.94206906823533	26.4787650644274	32.3024358068445	8.44119275157255	34.9199578159999	0.0610988195812907	0.0641364521801413	0.0113266609942762	0.0114673756720094	0.0602569057782952	0.0618696637663984	0.0192736371753244	0.0196570015729283	0.0795305429536195	0.0815266653393267	-0.00303763259885067	-0.000140714677733219	-0.00199612238570714	1.25237e+08	3.1478e+06	2.2794e+07	1.22127e+08	1.48987e+08	3.89329e+07	1.61059e+08	4.61225e+08
B	2020-08-27	H7	1058	0.147339182139641	0.00361536985390969	0.0318551739945225	0.150379821993133	0.167721441063854	0.0459942284553688	0.196374050448502	0.546905217500429	26.940533281624	0.661059675099343	5.82462426306939	27.4965052775374	30.6673689877026	8.40990851496725	35.9064137925046	NA	NA	0.0159463436772528	0.0159088303172696	0.0754287618835482	0.0749510601095847	0.0238765413503289	0.0221176871050399	0.0993053032338771	0.0970687472146247	NA	0.0000375133599832093	0.00223655601925239	1.47339e+08	3.61537e+06	3.18552e+07	1.5038e+08	1.67721e+08	4.59942e+07	1.96374e+08	5.46905e+08
B	2020-08-27	H7	1059	0.145672396453904	0.00408307762915371	0.0343267840404927	0.148797459163713	0.18563822122814	0.0462268708991953	0.195024330062908	0.564744809414598	25.794375446302	0.722995158359425	6.07828234421049	26.3477338229903	32.871169089729	8.18544413840882	34.5331779613992	0.0728203711177608	0.0728493347275807	0.0173425548962911	0.0169842291442016	0.0729397075210626	0.0758577516426499	0.0228750791851777	0.0233517917140176	0.0958147867062403	0.0992095433566674	-0.0000289636098199514	0.00035832575208946	-0.00339475665042709	1.45672e+08	4.08308e+06	3.43268e+07	1.48797e+08	1.85638e+08	4.62269e+07	1.95024e+08	5.64745e+08
B	2020-08-27	H7	1061	0.143834233179222	0.00302304432583502	0.0289574408754868	0.130637932461378	0.161227817272815	0.040293698822796	0.170931631284174	0.507974166937533	28.315265330591	0.595117728931041	5.70057352523751	25.7174362328238	31.739373331684	7.93223385073263	33.6496700835564	NA	NA	0.0147760392213078	0.0141418330111706	0.0661977066546174	0.0644402258067602	0.0202096052792092	0.0200840935435868	0.0864073119338266	0.0845243193503471	NA	0.00063420621013722	0.00188299258347954	1.43834e+08	3.02304e+06	2.89574e+07	1.30638e+08	1.61228e+08	4.02937e+07	1.70932e+08	5.07974e+08

## Sheet: Bumblebee
				Absolute volume (mm3)								Relative volume (%)							Lateral absolute volume (mm3)										Right-left asymmetry volume (mm3)			Absolute volume (µm3)
Site	Date	Hive	Bee ID	MB	CX	AL	ME	OTH	LO	OL	Brain	MBr	CXr	ALr	MEr	OTHr	LOr	OLr	MB_Right	MB_Left	AL_Right	AL_Left	ME_Right	ME_Left	LO_Right	LO_Left	OL_Right	OL_Left	MB Right-Left	AL Right-Left	OL Right-Left	MB	CX	AL	ME	OTH	LO	OL	Brain
NA	2021-06-16	H1	1	0.267332043837924	0.00470583077185884	0.0582501458542538	0.186208358630721	0.315538659813968	0.0606832635424706	0.246891622173192	0.892718302451197	29.9458455263987	0.527135016604647	6.52503098618147	20.8585797019548	35.3458262194885	6.79758254937178	27.6561622513266	0.128410805376434	0.138906141557529	0.0298797608657096	0.0282892391297592	0.0952756173349378	0.0909327412957835	0.0300887586299056	0.0305945049125649	0.125364375964843	0.121527246208348	-0.010495336181095	0.0015905217359504	0.003837129756495	2.67332e+08	4.70583e+06	5.82501e+07	1.86208e+08	3.15539e+08	6.06833e+07	2.46892e+08	8.92718e+08
NA	2021-06-16	H1	2	0.205380161467604	0.00144930272993595	0.0504510206165011	0.1476546350263	0.163508428007315	0.0505670780616717	0.198221713087972	0.619010625909329	33.1787780162739	0.234132124599141	8.15026729830176	23.8533280118406	26.4144783891424	8.16901615984192	32.0223441716826	NA	NA	0.0264788678123292	0.0239721528041718	0.0763494439435663	0.0713051910827345	0.0260007992034962	0.0245662788581755	0.102350243147062	0.09587146994091	NA	0.0025067150081574	0.00647877320615249	2.0538e+08	1.4493e+06	5.0451e+07	1.47655e+08	1.63508e+08	5.05671e+07	1.98222e+08	6.19011e+08
NA	2021-06-16	H1	3	0.271567084844197	0.0045137476278361	0.0644871185532218	0.210776477769777	0.250160120934199	0.0623484978822849	0.273124975652062	0.863853047611516	31.4367224373472	0.522513365012284	7.46505655464474	24.3995756399259	28.9586430962849	7.21748890678495	31.6170645467109	NA	NA	0.0334879691795122	0.0309991493737095	0.109459637987184	0.101316839782592	0.0326634994605621	0.0296846839186829	0.142123137447746	0.131001523701275	NA	0.0024888198058027	0.0111216137464712	2.71567e+08	4.51375e+06	6.44871e+07	2.10776e+08	2.5016e+08	6.23485e+07	2.73125e+08	8.63853e+08
NA	2021-06-16	H1	4	0.240607833063146	0.00489460990803994	0.0544873271193223	0.157707992051756	0.174268303817663	0.0465645252496064	0.204272517301362	0.678530591209535	35.4601304908366	0.721354345913116	8.03019463311069	23.2425765462732	25.6831904228542	6.8625535610121	30.1051301072853	0.122189126031108	0.118415404750727	0.026900383554866	0.0275863145584923	0.0791130678572572	0.0785944524400267	0.0257956918307775	0.0207686761673379	0.104908759688035	0.0993631286073646	0.003773721280381	-0.000685931003626301	0.0055456310806701	2.40608e+08	4.89461e+06	5.44873e+07	1.57708e+08	1.74268e+08	4.65645e+07	2.04273e+08	6.78531e+08
NA	2021-06-16	H1	5	0.23300376731998	0.00416384525851345	0.0472382095837902	0.150748244994112	0.181972052215715	0.050651310931731	0.201399555925843	0.667777430303843	34.8924292355855	0.623537883965152	7.07394521589274	22.5746241416875	27.2504046944079	7.5850588284609	30.1596829701484	NA	NA	0.0238918666923744	0.0232529323587639	0.0778966786490242	0.0728515663450878	0.0252884642352726	0.0253628466964584	0.103185142884297	0.0982144130415462	NA	0.000638934333610498	0.00497072984275061	2.33004e+08	4.16385e+06	4.72382e+07	1.50748e+08	1.81972e+08	5.06513e+07	2.014e+08	6.67777e+08
NA	2021-06-16	H1	7	0.229916864005311	0.00452424356965873	0.0558299930728764	0.159022733343172	0.320518455565681	0.0524776703193909	0.211500403662563	0.822289959876091	27.9605583461042	0.550200512035983	6.78957494279625	19.3390094860376	38.9787631134374	6.38189359958848	25.7209030856261	NA	NA	0.0285426427185229	0.0272873503543535	0.0819002761312927	0.0771221426022644	0.0272343386342125	0.0252433316851783	0.109134614765505	0.102365474287443	NA	0.0012552923641694	0.00676914047806251	2.29917e+08	4.52424e+06	5.583e+07	1.59023e+08	3.20518e+08	5.24777e+07	2.115e+08	8.2229e+08
NA	2021-06-16	H2	9	0.256087847822982	0.00486479394887198	0.057887117162594	0.171203954441016	0.309433756878552	0.056460540708227	0.227664495149243	0.855938010962245	29.9189712973593	0.568358208955223	6.76300344431688	20.0019104477611	36.1514213547646	6.59633524684271	26.5982456946038	0.131362015272287	0.12472237342119	0.0287291711685857	0.0291570025950524	0.0838948968099426	0.0873076425326403	0.0284371891917578	0.0280227225838319	0.1123320860017	0.115330365116472	0.006639641851097	-0.000427831426466702	-0.00299827911477181	2.56088e+08	4.86479e+06	5.78871e+07	1.71204e+08	3.09434e+08	5.64605e+07	2.27664e+08	8.55938e+08
NA	2021-06-16	H2	10	0.222659306154675	0.0018844395341487	0.0462828412509756	0.134856059117874	0.168425340764995	0.0456682167921531	0.180524275910027	0.619776203614822	35.9257591459664	0.304051611397433	7.46766993973512	21.7588313864474	27.1751867500979	7.36850116635568	29.1273325528031	NA	NA	0.0245508587551589	0.0217319824958166	0.0694632557024517	0.0653921744827455	0.0236808876293813	0.0219873291627718	0.093144143331833	0.0873795036455173	NA	0.0028188762593423	0.0057646396863157	2.22659e+08	1.88444e+06	4.62828e+07	1.34856e+08	1.68425e+08	4.56682e+07	1.80524e+08	6.19776e+08
NA	2021-06-16	H2	11	0.319360510962557	0.00383102307745023	0.0751226096649455	0.201757834512926	0.396735165383172	0.06572263397017	0.267480468483096	1.06252977757122	30.0566174900591	0.360556772931801	7.07016511449347	18.988440490968	37.3387338178933	6.18548631365437	25.1739268046224	0.158458956705654	0.160897309268882	0.0396812046832874	0.0354351161105169	0.106512723857432	0.0952435384377089	0.0342936859983862	0.0314261179797702	0.140806409855818	0.126669656417479	-0.002438352563228	0.0042460885727705	0.0141367534383391	3.19361e+08	3.83102e+06	7.51226e+07	2.01758e+08	3.96735e+08	6.57226e+07	2.6748e+08	1.06253e+09
NA	2021-06-16	H2	12	0.293562492691004	0.00404248680612659	0.0576189580617177	0.180288434015271	0.344294664444042	0.0558142090710703	0.236102643086341	0.935621245089233	31.3762106441914	0.432064452078688	6.15836358613494	19.2693822379029	36.7985086113778	5.96547046831404	25.234852706217	0.152448227353725	0.141113479228301	0.0271150997406587	0.030503543877468	0.0914181852166448	0.0888667899191252	0.0303708486820584	0.0254427315018298	0.121789033898703	0.114309521420955	0.011334748125424	-0.0033884441368093	0.00747951247774821	2.93562e+08	4.04249e+06	5.7619e+07	1.80288e+08	3.44295e+08	5.58142e+07	2.36103e+08	9.35621e+08
NA	2021-06-16	H2	13	0.218120873402085	0.00483395401331909	0.0578198637621486	0.166521169897976	0.332302065408458	0.0540526092910459	0.220573779189022	0.833650535775034	26.1645454590035	0.579853764362429	6.93574360968823	19.9749370691837	39.8610750126276	6.48384508513437	26.4587821543181	NA	NA	0.0282021270477478	0.0296149064384928	0.0804026352321065	0.0861185346658695	0.0276462923069261	0.0264053735588171	0.108048927539033	0.112523908224687	NA	-0.001412779390745	-0.004474980685654	2.18121e+08	4.83395e+06	5.78199e+07	1.66521e+08	3.32302e+08	5.40526e+07	2.20574e+08	8.33651e+08
NA	2021-06-16	H2	14	0.294921104884999	0.00267885674432499	0.0597383324371034	0.201333293989757	0.212132371362548	0.0740967970330725	0.27543009102283	0.844900756451807	34.9060055436015	0.317061705042726	7.0704555512504	23.8292240186012	25.1073714566674	8.76988172483652	32.5991057434377	NA	NA	0.0298342594745685	0.0299040729625348	0.105043669662706	0.0962627366999293	0.0417500381796479	0.032346287140668	0.146793707842354	0.128609023840597	NA	-0.0000698134879662977	0.0181846840017566	2.94921e+08	2.67886e+06	5.97383e+07	2.01333e+08	2.12132e+08	7.40968e+07	2.7543e+08	8.44901e+08
NA	2021-06-16	H2	15	0.309505520683433	0.00381931698524311	0.0670412191231977	0.19578900039432	0.359500894041195	0.0650697052067093	0.260858705601029	1.0007256564341	30.9281088871348	0.381654748300602	6.69926055079737	19.5647027869734	35.9240209072094	6.50225211958421	26.0669549065576	0.150602945189561	0.158901946722092	0.0350320197280026	0.032009199395195	0.0993470416056526	0.0964416444027779	0.0330419570440014	0.0320277481627078	0.132388998649654	0.128469392565486	-0.00829900153253102	0.0030228203328076	0.00391960608416828	3.09506e+08	3.81932e+06	6.70412e+07	1.95789e+08	3.59501e+08	6.50697e+07	2.60859e+08	1.00073e+09
NA	2021-06-16	H2	17	0.275310063866227	0.00441437970692744	0.0631005045106877	0.184486512672078	0.277402476073799	0.0609161129567504	0.245402625628828	0.86563004978647	31.8045871829587	0.50996146772127	7.28954644380161	21.3123969896362	32.046308482732	7.0371994331501	28.3495964227863	NA	NA	0.0321279926112743	0.0309704679139385	0.0901113008710125	0.0943752118010654	0.0303212666812165	0.0305948462755339	0.120432567552229	0.124970058076599	NA	0.0011575246973358	-0.00453749052437029	2.7531e+08	4.41438e+06	6.31005e+07	1.84487e+08	2.77402e+08	6.09161e+07	2.45403e+08	8.6563e+08
NA	2021-06-16	H2	18	0.295204128260947	0.0051419517462988	0.0696998276500761	0.194774980099994	0.372827998357723	0.0668180001385896	0.261592980238584	1.00446688625363	29.3891349033887	0.511908537420959	6.93898709892132	19.3908811495467	37.1170024079403	6.65208590278186	26.0429670523286	0.150500173597713	0.144703954663234	0.0337838783355687	0.0359140615515215	0.0963163418691081	0.0984586382308867	0.0334890726826113	0.0333289274559782	0.129805414551719	0.131787565686865	0.00579621893447901	-0.0021301832159528	-0.00198215113514549	2.95204e+08	5.14195e+06	6.96998e+07	1.94775e+08	3.72828e+08	6.6818e+07	2.61593e+08	1.00447e+09
NA	2021-06-16	H2	20	0.306210997079659	0.00445858830876227	0.0687788689457876	0.201358952893952	0.373490203349933	0.0714942958909471	0.272853248784899	1.02579190646904	29.8511808436559	0.434648419493729	6.70495336452174	19.629610218613	36.4099386039761	6.96966854973962	26.5992787683526	0.153005049436092	0.153197458986913	0.0358475970492108	0.0329312718965768	0.0953216407236147	0.106037312170337	0.0337306203981477	0.0377636754927994	0.129052261121762	0.143800987663136	-0.000192409550821004	0.002916325152634	-0.014748726541374	3.06211e+08	4.45859e+06	6.87789e+07	2.01359e+08	3.7349e+08	7.14943e+07	2.72853e+08	1.02579e+09
NA	2021-06-16	H2	21	0.248251626921373	0.00592865848443911	0.0613944055578499	0.186265723413051	0.332079559213246	0.0626728398575018	0.248938563270553	0.896592813447462	27.6883355741865	0.661243141314395	6.84752371835149	20.7748401079467	37.0379456797537	6.99011177844716	27.7649518863939	0.124341925617232	0.123909386844837	0.0313780071716802	0.0300134110227835	0.0919001026207528	0.0943656207922989	0.0312383872407872	0.0314344526167146	0.12313848986154	0.125800073409014	0.000432538772394991	0.0013645961488967	-0.00266158354747351	2.48252e+08	5.92866e+06	6.13944e+07	1.86266e+08	3.3208e+08	6.26728e+07	2.48939e+08	8.96593e+08
NA	2021-06-16	H3	22	0.264243297587133	0.005901929443615	0.0805259523721831	0.208770160720083	0.338042336532148	0.0636959332024574	0.27246609392254	0.961179609857621	27.4915629583814	0.614029821594868	8.37782569941443	21.7202028194302	35.1695284695253	6.62685023165365	28.3470530510838	NA	NA	0.039604577018733	0.0409210608941463	0.105461002868038	0.103309157852045	0.0317577167810344	0.031938216421423	0.137218719649072	0.135247374273468	NA	-0.0013164838754133	0.00197134537560439	2.64243e+08	5.90193e+06	8.0526e+07	2.0877e+08	3.38042e+08	6.36959e+07	2.72466e+08	9.6118e+08
NA	2021-06-16	H3	23	0.243134305174657	0.00396734661294176	0.0601301855259056	0.186841306859382	0.376145581732536	0.0597158133224142	0.246557120181796	0.929934539227838	26.1453139891482	0.42662643934443	6.46606647988729	20.0918773287552	40.4486085703263	6.42150719253837	26.5133845212936	0.125664972997272	0.117441665444526	0.0294341026169686	0.0306934105540586	0.0915948062583893	0.0952452430222269	0.0297752208573238	0.0299310034269975	0.121370027115713	0.125176246449224	0.008223307552746	-0.00125930793709	-0.0038062193335113	2.43134e+08	3.96735e+06	6.01302e+07	1.86841e+08	3.76146e+08	5.97158e+07	2.46557e+08	9.29935e+08
NA	2021-06-16	H3	24	0.297270468909356	0.00430323791060559	0.0678427410939235	0.195646531471606	0.232323088123508	0.0631707396231066	0.258817271094713	0.860556807132106	34.5439680966606	0.500052742008581	7.88358659552254	22.7348769831498	26.9968334685247	7.34068211413371	30.0755590972835	0.148831336748963	0.148346783948002	0.0348045781523483	0.0329247335358958	0.10200056711486	0.0936459643567457	0.0326720738611094	0.0304986657619972	0.134672640975969	0.124144630118743	0.000484552800961019	0.00187984461645251	0.0105280108572265	2.9727e+08	4.30324e+06	6.78427e+07	1.95647e+08	2.32323e+08	6.31707e+07	2.58817e+08	8.60557e+08
NA	2021-06-16	H3	25	0.299193583604674	0.00506357687895651	0.0646852831622219	0.214319439020632	0.294638944500012	0.0640504875148414	0.278369926535473	0.941951314681339	31.7631685355087	0.537562483329567	6.86715779828864	22.7527087313569	31.2796362091907	6.79976624232534	29.5524749736822	0.151220908993349	0.147971730677277	0.0357354551948429	0.0289495133226963	0.107063516898575	0.107255607477373	0.0327545114707868	0.0312959760440545	0.139818028369362	0.138551583521427	0.00324917831607199	0.0067859418721466	0.00126644484793431	2.99194e+08	5.06358e+06	6.46853e+07	2.14319e+08	2.94639e+08	6.40505e+07	2.7837e+08	9.41951e+08
NA	2021-06-16	H3	26	0.288261204050039	0.00562451990883749	0.0693661445257939	0.197090377242664	0.369281171478059	0.0632692466872175	0.260359623929882	0.992892663892612	29.032463883852	0.566478141432398	6.98626820887623	19.8501191931438	37.1924564363585	6.37221413633695	26.2223333294807	NA	NA	0.0351920771668884	0.0341709234126176	0.100944569829508	0.0961458074131563	0.0327445149818521	0.0305247317053654	0.13368908481136	0.126670539118522	NA	0.0010211537542708	0.00701854569283841	2.88261e+08	5.62452e+06	6.93661e+07	1.9709e+08	3.69281e+08	6.32692e+07	2.6036e+08	9.92893e+08
NA	2021-06-16	H3	27	0.317457302109527	0.00736478263092795	0.0678815268030158	0.209165926958861	0.407887864834886	0.0651310730031854	0.274296999962046	1.0748884763404	29.5339757655931	0.685167139943888	6.31521579188638	19.4593142975162	37.9469939266252	6.05933307843552	25.5186473759517	0.153774957039778	0.163681401733588	0.0336260035691505	0.0342555232338653	0.105301156743271	0.103864298547509	0.0330186523042171	0.0321124206989683	0.138319809047488	0.135976719246477	-0.00990644469381	-0.000629519664714799	0.00234308980101078	3.17457e+08	7.36478e+06	6.78815e+07	2.09166e+08	4.07888e+08	6.51311e+07	2.74297e+08	1.07489e+09
NA	2021-06-16	H3	28	0.261690931322715	0.00273174478914012	0.0630013456941292	0.178680007063459	0.234974860341728	0.0583483392460946	0.237028346309554	0.799427228457266	32.7348033701236	0.341712752818269	7.88081059181699	22.3510034063107	29.3929018148634	7.29876806406697	29.6497714703777	NA	NA	0.031321753389796	0.0316795923043332	0.0885946892196191	0.0900839028393448	0.029388071135889	0.0289494197424098	0.117982760355508	0.119033322581755	NA	-0.000357838914537195	-0.0010505622262465	2.61691e+08	2.73174e+06	6.30013e+07	1.7868e+08	2.34975e+08	5.83483e+07	2.37028e+08	7.99427e+08
NA	2021-06-16	H3	29	0.27756438664876	0.00318924409615895	0.0656169874914581	0.190511465287028	0.359852229870665	0.0621989856846799	0.252710450971708	0.95893329907875	28.9451192189714	0.33258247463331	6.84270611464807	19.8670194757084	37.5263045111038	6.48626820493507	26.3532876806434	0.140175492864935	0.137355248319857	0.0343182160249189	0.0312072683822915	0.0959920809168372	0.0945049199651207	0.0319951067932282	0.0301417762827268	0.127987187710065	0.124646696247847	0.00282024454507801	0.0031109476426274	0.0033404914622179	2.77564e+08	3.18924e+06	6.5617e+07	1.90511e+08	3.59852e+08	6.2199e+07	2.5271e+08	9.58933e+08
NA	2021-06-16	H3	30	0.340291333945674	0.00467105965549206	0.0769086592008085	0.222045919288051	0.288943952087496	0.0729814158775323	0.295027335165583	1.00584234005505	33.8314783932291	0.464392824747903	7.64619425312711	22.0756186576813	28.7265648482924	7.25575102292254	29.3313696806039	NA	NA	0.0398466072435954	0.037062051957213	0.112598950959631	0.109446968328419	0.037638584295035	0.0353428315824973	0.150237535254666	0.144789799910916	NA	0.0027845552863824	0.00544773534374968	3.40291e+08	4.67106e+06	7.69087e+07	2.22046e+08	2.88944e+08	7.29814e+07	2.95027e+08	1.00584e+09
NA	2021-06-16	H3	31	0.285355638848571	0.00364271684178888	0.062772558235452	0.186469744326455	0.363149215449022	0.0618963125103446	0.2483660568368	0.963286186211635	29.6231424194718	0.378155203918659	6.51650144411609	19.3576682605399	37.698995443628	6.42553722832541	25.7832054888653	NA	NA	0.0314490927131289	0.0313231510612697	0.0947232163286443	0.0917465279978109	0.0308748868297461	0.0310214256805984	0.12559810315839	0.122767953678409	NA	0.000125941651859203	0.0028301494799811	2.85356e+08	3.64272e+06	6.27726e+07	1.8647e+08	3.63149e+08	6.18963e+07	2.48366e+08	9.63286e+08
NA	2021-06-16	H3	34	0.269074952718833	0.00348407205891093	0.0650789881203892	0.188918496932159	0.217929579914506	0.0604149006816269	0.249333397613786	0.804900990426426	33.4295715770309	0.432857220993742	8.08534079277393	23.4710230424828	27.0753275876887	7.5058797790297	30.9769028215125	NA	NA	0.032639492698647	0.0324394954217421	0.0923135229645698	0.0966049739675895	0.0304278875909869	0.0299863841683856	0.122741410555557	0.126591358135975	NA	0.000199997276904902	-0.00384994758041841	2.69075e+08	3.48407e+06	6.5079e+07	1.88918e+08	2.1793e+08	6.04149e+07	2.49333e+08	8.04901e+08
NA	2021-06-16	H4	36	0.279598071445511	0.00467823804836489	0.0623477341192602	0.194661651856855	0.231544639124025	0.0654179752421486	0.260079627099004	0.838248309836166	33.3550414793151	0.558096925871433	7.43785980689254	23.2224329679712	27.6224403207303	7.80412849921933	31.0265614671905	NA	NA	0.0286126598710558	0.0337350742482044	0.0963828042737723	0.0982752312802292	0.0319839975141639	0.0334083491468902	0.128366801787936	0.131683580427119	NA	-0.0051224143771486	-0.00331677863918323	2.79598e+08	4.67824e+06	6.23477e+07	1.94662e+08	2.31545e+08	6.5418e+07	2.6008e+08	8.38248e+08
NA	2021-06-16	H4	37	0.229405242665964	0.00368436554001028	0.0371513675690294	0.165465454206689	0.259803146175767	0.0478218690996791	0.213287323306368	0.743331445257139	30.8617702277624	0.495655815924181	4.99795452029851	22.2599831155333	34.9511846745423	6.43345164593921	28.6934347614725	0.1113746575919	0.117956803373028	0.0170468765975881	0.0201044909714412	0.0815124186706434	0.0839530355360456	0.0234389833705043	0.0243828857291748	0.104951402041148	0.10833592126522	-0.00658214578112799	-0.0030576143738531	-0.00338451922407269	2.29405e+08	3.68437e+06	3.71514e+07	1.65465e+08	2.59803e+08	4.78219e+07	2.13287e+08	7.43331e+08
NA	2021-06-16	H4	39	0.276657216178083	0.00558026946412653	0.0695399278294182	0.183843550587305	0.356199994393184	0.0668967250467006	0.250740275634006	0.958717683498818	28.8570056586866	0.582055547756402	7.25343122655606	19.175984103722	37.1537941277186	6.97772933556024	26.1537134392822	NA	NA	0.0347477944071032	0.034792133422315	0.0916323924656477	0.0922110008911073	0.0336506396264355	0.033246085420265	0.125283032092083	0.125457086311372	NA	-0.0000443390152118014	-0.000174054219289121	2.76657e+08	5.58027e+06	6.95399e+07	1.83844e+08	3.562e+08	6.68967e+07	2.5074e+08	9.58718e+08
NA	2021-06-16	H4	42	0.274007057751168	0.00360215141660442	0.0644896737247694	0.175786404205055	0.295607073347427	0.0605364265371795	0.236322830742235	0.874028786982204	31.3498893666013	0.412131896598248	7.37843818021551	20.1121984565291	33.8212056342082	6.92613646584756	27.0383349223767	NA	NA	0.032777219433167	0.0317093096810248	0.0864951868550054	0.0892890161226459	0.0309847914039531	0.0295473899089467	0.117479978258959	0.118836406031593	NA	0.0010679097521422	-0.0013564277726341	2.74007e+08	3.60215e+06	6.44897e+07	1.75786e+08	2.95607e+08	6.05364e+07	2.36323e+08	8.74029e+08
NA	2021-06-16	H4	43	0.261277081529984	0.00397117201989644	0.0574610053797084	0.169387931378187	0.225495181716073	0.0557341422409934	0.22512207361918	0.773326514264843	33.7861274261836	0.513518151342787	7.43036793899835	21.9038049586615	29.1591168227871	7.2070647020265	29.110869660688	0.131399772476372	0.129858284156973	0.0282637637999994	0.029197241579709	0.0823252874422813	0.0870544679472678	0.0285025970065648	0.027227771701211	0.110827884448846	0.114282239648479	0.00154148831939899	-0.000933477779709597	-0.00345435519963271	2.61277e+08	3.97117e+06	5.7461e+07	1.69388e+08	2.25495e+08	5.57341e+07	2.25122e+08	7.73327e+08
NA	2021-06-16	H4	45	0.255346897578823	0.00529540708271469	0.0605451973447172	0.180792937208714	0.321904835709119	0.0621655664389767	0.242958503647691	0.886050841363065	28.8185379053427	0.597641448493909	6.83315161143314	20.4043525234499	36.3302894915052	7.01602701977504	27.420379543225	NA	NA	0.0305980090401965	0.0299471883045207	0.0910502769201193	0.0897423458064803	0.0299339800557174	0.0322296994905731	0.120984256975837	0.121972045297053	NA	0.000650820735675801	-0.000987788321216695	2.55347e+08	5.29541e+06	6.05452e+07	1.80793e+08	3.21905e+08	6.21656e+07	2.42959e+08	8.86051e+08
NA	2021-06-16	H4	47	0.201490588077712	0.00372064123546866	0.0325121071785152	0.149934029213046	0.26140848996303	0.0469586140365168	0.196892643249563	0.69602446970429	28.9487793673858	0.534556096432845	4.67111554171769	21.5414882291058	37.5573706588349	6.74669010652275	28.2881783356286	NA	NA	0.0142129155412621	0.0182083331035549	0.0735138282487857	0.0764170570703612	0.0225621545704008	0.0243941015456913	0.0960759828191865	0.100811158616052	NA	-0.0039954175622928	-0.004735175796866	2.01491e+08	3.72064e+06	3.25121e+07	1.49934e+08	2.61408e+08	4.69586e+07	1.96893e+08	6.96024e+08
NA	2021-06-16	H1	48	0.295187573069154	0.00485448635140222	0.0740572469691054	0.204033989039879	0.367815134351904	0.0684941269646975	0.272528116004576	1.01444255674614	29.0985005613308	0.478537332559584	7.30028984653864	20.1129169594703	36.257857274017	6.75189802608388	26.8648149855542	0.149563986155239	0.145610539754819	0.0374272692130403	0.0366266766676193	0.100126885592756	0.103900972854294	0.0340326499280675	0.0344433996475226	0.134159535520823	0.138344372501817	0.00395344640042	0.000800592545421003	-0.00418483698099312	2.95188e+08	4.85449e+06	7.40572e+07	2.04034e+08	3.67815e+08	6.84941e+07	2.72528e+08	1.01444e+09
NA	2021-06-16	H1	49	0.275531251798247	0.00449235052974835	0.0581569919245102	0.189615087226842	0.297648176840698	0.0613794711599552	0.250994558386797	0.886823329480002	31.0694636280946	0.506566570861694	6.55790054131877	21.3813823930438	33.5634130210836	6.92127384559737	28.3026562386412	0.138228698083586	0.137290603464739	0.0292538973278811	0.0289030945966291	0.0936577251587911	0.0959573620680515	0.0301739093317158	0.0312055618282394	0.123831634490507	0.127162923896291	0.000938094618847002	0.000350802731252001	-0.003331289405784	2.75531e+08	4.49235e+06	5.8157e+07	1.89615e+08	2.97648e+08	6.13795e+07	2.50995e+08	8.86823e+08
NA	2021-06-16	H1	50	0.236305392030362	0.00363822290117686	0.0476716010247254	0.153685592284244	0.263745687428848	0.0497985887152872	0.203484180999531	0.754845084384645	31.3051508075991	0.48198272419602	6.31541517735227	20.3598851557111	34.9403729168953	6.59719321824601	26.9570783739571	NA	NA	0.0238292750455808	0.0238423259791446	0.0758111434299338	0.0778744488543111	0.0253842230216262	0.024414365693661	0.10119536645156	0.102288814547972	NA	-0.0000130509335637997	-0.00109344809641211	2.36305e+08	3.63822e+06	4.76716e+07	1.53686e+08	2.63746e+08	4.97986e+07	2.03484e+08	7.54845e+08
NA	2021-06-16	H1	51	0.251767773770011	0.00454269956590221	0.0451960695920249	0.193766004307433	0.289226404358364	0.0609923249528256	0.254758329260259	0.845491276546562	29.777690291302	0.537285208246858	5.34553943319555	22.9175639870439	34.208088525729	7.2138325544825	30.1313965415265	NA	NA	0.019672446925431	0.0254814645017742	0.0986549821821157	0.0951110221253177	0.0303085743736239	0.0306837505792017	0.12896355655574	0.125794772704519	NA	-0.0058090175763432	0.00316878385122019	2.51768e+08	4.5427e+06	4.51961e+07	1.93766e+08	2.89226e+08	6.09923e+07	2.54758e+08	8.45491e+08
NA	2021-06-16	H1	52	0.255869611336166	0.00321649327884067	0.0507985520461785	0.166867281820338	0.319522974123066	0.0548800507514908	0.221747332571829	0.851154963356082	30.0614602924101	0.377897494265688	5.9681907799587	19.6048062931319	37.5399296108426	6.44771552939082	26.0525218225228	0.126501148001054	0.129345666936196	0.0262707273278751	0.0245275102852149	0.0832216344002462	0.0836456474200924	0.0274012714975874	0.0274781503877263	0.110622905897834	0.111123797807819	-0.00284451893514201	0.0017432170426602	-0.000500891909985091	2.5587e+08	3.21649e+06	5.07986e+07	1.66867e+08	3.19523e+08	5.48801e+07	2.21747e+08	8.51155e+08
NA	2021-06-16	H1	53	0.236196292581092	0.00364401647494454	0.0487549152823504	0.160446158599085	0.207437398838311	0.051294060175942	0.211740218775027	0.707772841951726	33.3717654282646	0.514856781576409	6.88849760721333	22.6691600876695	29.3084711001753	7.24724899510068	29.9164090827702	NA	NA	0.0247818591933653	0.0239140939653182	0.0815345541622246	0.0789116044368611	0.026646791856867	0.0246472683190749	0.108181346019092	0.103558872755936	NA	0.000867765228047098	0.0046224732631556	2.36196e+08	3.64402e+06	4.87549e+07	1.60446e+08	2.07437e+08	5.12941e+07	2.1174e+08	7.07773e+08
NA	2021-06-16	H1	54	0.271258998115393	0.00433804361236317	0.0573031697784682	0.17133990220191	0.297993723649424	0.053178276584742	0.224518178786652	0.855412113942302	31.7109138033191	0.507129083357332	6.69889622142215	20.0301000429212	34.8362758479153	6.21668500106475	26.2467850439859	0.134518678628763	0.136739847566884	0.0288652858809081	0.02843788389756	0.0862609519296041	0.0850789502723064	0.0263263576471067	0.0268519189376352	0.112587309576711	0.111930869209942	-0.00222116893812102	0.000427401983348102	0.000656440366769193	2.71259e+08	4.33804e+06	5.73032e+07	1.7134e+08	2.97994e+08	5.31783e+07	2.24518e+08	8.55412e+08
NA	2021-06-16	H1	55	0.283378170221262	0.0045643824607982	0.0598459074740183	0.195739071154631	0.324951611531128	0.0635001177028727	0.259239188857504	0.93197926054471	30.4060596858815	0.489751505642998	6.42137760008097	21.0025136224843	34.8668286181824	6.81346896772779	27.8159825902121	NA	NA	0.0296438803717128	0.0302020271023054	0.0968653431355422	0.0988737280190887	0.0319535072653481	0.0315466104375245	0.12881885040089	0.130420338456613	NA	-0.000558146730592599	-0.00160148805572288	2.83378e+08	4.56438e+06	5.98459e+07	1.95739e+08	3.24952e+08	6.35001e+07	2.59239e+08	9.31979e+08
NA	2021-06-16	H1	56	0.232256514920264	0.00387243816800652	0.0444231390425323	0.142790300834531	0.271808840546441	0.0468327609411466	0.189623061775678	0.741983994452923	31.3020923168984	0.521903194267921	5.98707510871393	19.2443909709687	36.6327094086241	6.31182900052678	25.5562199714955	NA	NA	0.0228116952414156	0.0216114438011167	0.0722705761468421	0.0705197246876898	0.0239426106999	0.0228901502412465	0.0962131868467421	0.0934098749289363	NA	0.0012002514402989	0.00280331191780581	2.32257e+08	3.87244e+06	4.44231e+07	1.4279e+08	2.71809e+08	4.68328e+07	1.89623e+08	7.41984e+08
NA	2021-06-16	H1	57	0.149167323348718	0.00120744626253311	0.0331015710126103	0.150930154020251	0.205556054163324	0.0430838708586089	0.19401402487886	0.583046419666047	25.5841247484475	0.207092646795551	5.67734744543496	25.8864730027327	35.2555212123695	7.38944094421953	33.2759139469523	NA	NA	0.0172945730328219	0.0155889628325245	0.0799445438730359	0.0709856101472158	0.0222067304096784	0.0208771404489304	0.102151274282714	0.0918627505961462	NA	0.0017056102002974	0.0102885236865681	1.49167e+08	1.20745e+06	3.31016e+07	1.5093e+08	2.05556e+08	4.30839e+07	1.94014e+08	5.83046e+08
NA	2021-06-16	H1	58	0.280179906035429	0.00347072925814831	0.0556077647537454	0.174023701411198	0.331716344214328	0.0569998298432876	0.231023531254486	0.901998275516138	31.0621332258208	0.38478224985101	6.16495244649173	19.2931301683053	36.7757182267909	6.31928368274001	25.6124138510454	0.137225638380118	0.142570797274309	0.0286046263909949	0.0270031383627504	0.0811131832110317	0.0929105182001669	0.0276914669105272	0.0293083629327604	0.108804650121559	0.122218881132927	-0.00534515889419099	0.0016014880282445	-0.0134142310113684	2.8018e+08	3.47073e+06	5.56078e+07	1.74024e+08	3.31716e+08	5.69998e+07	2.31024e+08	9.01998e+08
NA	2021-06-16	H1	59	0.261535472229334	0.00394464366153624	0.0537932540396504	0.173470767895755	0.306386926004652	0.0550347601920535	0.228505528087808	0.854165824022983	30.618817198462	0.461812396445178	6.29775302719241	20.3087928616408	35.8697242839358	6.44310023232359	26.7518930939644	NA	NA	0.0273986697179791	0.0263908107467399	0.0877250825897601	0.0856291761799914	0.0277650209508944	0.0272697392411591	0.115490103540655	0.11289891542115	NA	0.0010078589712392	0.00259118811950401	2.61535e+08	3.94464e+06	5.37933e+07	1.73471e+08	3.06387e+08	5.50348e+07	2.28506e+08	8.54166e+08
NA	2021-06-16	H2	60	0.263614278057318	0.00146414728295078	0.0551622834750294	0.168864986633657	0.31496289182144	0.0544975052627962	0.223362491896453	0.858566092533192	30.7040168893144	0.170534021280857	6.42493151718507	19.6682571210589	36.6847578259403	6.34750262522036	26.0157597462793	NA	NA	0.0276923835977689	0.0274698998772604	0.0867183366587037	0.0821463355103313	0.0286315321932441	0.025865973069552	0.115349868851948	0.108012308579883	NA	0.000222483720508503	0.00733756027206449	2.63614e+08	1.46415e+06	5.51623e+07	1.68865e+08	3.14963e+08	5.44975e+07	2.23362e+08	8.58566e+08
NA	2021-06-16	H2	62	0.328006979618126	0.00506190064163341	0.0665360796424388	0.219892630162053	0.396545840646215	0.072822697058875	0.292715327220928	1.08886612776934	30.1237196431194	0.464878143652357	6.11058402365267	20.1946432673525	36.4182364142947	6.68793850792844	26.8825817752809	NA	NA	0.0328783786496727	0.0336577009927661	0.109606019900146	0.110286610261907	0.0375480240470015	0.0352746730118734	0.147154043947147	0.14556128327378	NA	-0.0007793223430934	0.00159276067336708	3.28007e+08	5.0619e+06	6.65361e+07	2.19893e+08	3.96546e+08	7.28227e+07	2.92715e+08	1.08887e+09
NA	2021-06-16	H2	64	0.254097907299599	0.00454244071680532	0.0572746900321648	0.171427058576593	0.329257926995223	0.0566460753562982	0.228073133932891	0.873246098976685	29.0980867360718	0.520178758557111	6.55882575362	19.6310133852851	37.7050555829639	6.48683978350193	26.117853168787	0.126112556775831	0.127985350523767	0.0296189461720192	0.0276557438601455	0.0868297998964297	0.084597258680164	0.0293063683892221	0.027339706967076	0.116136168285652	0.11193696564724	-0.001872793747936	0.0019632023118737	0.00419920263841178	2.54098e+08	4.54244e+06	5.72747e+07	1.71427e+08	3.29258e+08	5.66461e+07	2.28073e+08	8.73246e+08
NA	2021-06-16	H2	65	0.273816850823462	0.0033535864442164	0.0585870655670213	0.180783322497981	0.294851168836898	0.0586067176370381	0.239390040135019	0.869998711806619	31.4732478459491	0.385470276990689	6.73415543861677	20.77972300931	33.890989128549	6.73641430058405	27.5161373098941	0.136084925069749	0.137720763377943	0.0280163054489828	0.0305665152709149	0.0868316494613186	0.0939516730366631	0.0288875996252449	0.0297191180117931	0.115719249086564	0.123670791048456	-0.001635838308194	-0.0025502098219321	-0.0079515419618927	2.73817e+08	3.35359e+06	5.85871e+07	1.80783e+08	2.94851e+08	5.86067e+07	2.3939e+08	8.69999e+08
NA	2021-06-16	H2	66	0.198166894395026	0.0033359778465098	0.0337952682918963	0.123019901841836	0.224092845795023	0.0411976520482028	0.164217553890039	0.623608540218495	31.7774503738505	0.534947427971555	5.41930812558394	19.7271034483802	35.9348583835153	6.60633224069835	26.3334356890785	0.0965746641971041	0.101581539472932	0.0171842399056063	0.0166110283862899	0.0618849909865596	0.0611287794100616	0.0210047591406332	0.0201925784744816	0.0828897501271928	0.0813213578845432	-0.0050068752758279	0.000573211519316399	0.0015683922426496	1.98167e+08	3.33598e+06	3.37953e+07	1.2302e+08	2.24093e+08	4.11977e+07	1.64218e+08	6.23609e+08
NA	2021-06-16	H2	67	0.221127086930191	0.00393729684588799	0.0469890615025922	0.176112259226688	0.248742917271082	0.050959713270811	0.227071972497499	0.747868335047254	29.5676493531738	0.526469254195555	6.28306605595532	23.5485647638177	33.2602552634302	6.81399530942718	30.3625600732449	NA	NA	0.024110888808989	0.0227010140023556	0.0876199196031455	0.0884501739670117	0.0251230219002816	0.0258363767014507	0.112742941503427	0.114286550668462	NA	0.0014098748066334	-0.00154360916503531	2.21127e+08	3.9373e+06	4.69891e+07	1.76112e+08	2.48743e+08	5.09597e+07	2.27072e+08	7.47868e+08
NA	2021-06-16	H2	68	0.22420070756669	0.00436414023172481	0.0514108801026081	0.158880899339042	0.160744259545346	0.0484044409409562	0.207285340279998	0.648005327726367	34.5985901618024	0.673472893662327	7.93371256421481	24.5184557195697	24.8060089427572	7.46975971799354	31.9882154375633	NA	NA	0.0250974226757427	0.0263131429622284	0.0795543644842596	0.0793259059255085	0.0252983655787598	0.0231060753621963	0.104852730063019	0.102431981287705	NA	-0.0012157202864857	0.00242074877531459	2.24201e+08	4.36414e+06	5.14109e+07	1.58881e+08	1.60744e+08	4.84044e+07	2.07285e+08	6.48005e+08
NA	2021-06-16	H2	69	0.337858190749724	0.00421408674831104	0.0738151465648548	0.203321863689964	0.383940360572374	0.0667483795210039	0.270070243210968	1.06989802784623	31.5785413148067	0.39387741996256	6.89926933629826	19.0038544233289	35.8856966345914	6.2387608710124	25.2426152943413	0.170773888377933	0.167079742862941	0.03814972499511	0.0356654215697448	0.101114969966329	0.102206893723634	0.0335784243120841	0.0331699552089198	0.134693394278413	0.135376848932554	0.003694145514992	0.00248430342536519	-0.000683454654140714	3.37858e+08	4.21409e+06	7.38151e+07	2.03322e+08	3.8394e+08	6.67484e+07	2.7007e+08	1.0699e+09
NA	2021-06-16	H2	70	0.320928748632404	0.00411770834742592	0.0439049276830351	0.229377265803483	0.208511694585324	0.0490956929022129	0.278472958705696	0.855936037953887	37.4944779050995	0.481076641809509	5.1294636206684	26.798411987864	24.3606631032584	5.73590674129997	32.534318729164	0.167079750277496	0.153834690929951	0.020360723508973	0.023544204174062	0.117915664739501	0.111461601063982	0.0207154218683389	0.0283777554426728	0.13863108660784	0.139839356506655	0.013245059347545	-0.003183480665089	-0.0012082698988149	3.20929e+08	4.11771e+06	4.39049e+07	2.29377e+08	2.08512e+08	4.90957e+07	2.78473e+08	8.55936e+08
NA	2021-06-16	H3	73	0.284796765787212	0.00295236309100375	0.0576111682718153	0.196374434458644	0.337930026163173	0.0605122816094821	0.256886716068126	0.940177039381331	30.2918231203155	0.314022037056607	6.12769360010381	20.8869634369996	35.9432332431286	6.43626456239575	27.3232279993953	NA	NA	0.0322261907554819	0.0253730297210768	0.101445428158108	0.0949286918848716	0.032380097223325	0.0281321843861571	0.133825525381433	0.123060876271029	NA	0.0068531610344051	0.0107646491104043	2.84797e+08	2.95236e+06	5.76112e+07	1.96374e+08	3.3793e+08	6.05123e+07	2.56887e+08	9.40177e+08
NA	2021-06-16	H3	74	0.305092587395884	0.00460282949352944	0.0627470193264857	0.193950377686309	0.366391642120962	0.0637742723889826	0.257724650075292	0.996558728412154	30.6146119338091	0.461872377643339	6.29636944994324	19.4620118370079	36.7656849190157	6.39944948258052	25.8614613195884	NA	NA	0.0327284020557433	0.0300172023216204	0.0989620132351512	0.0949883644511584	0.0329785336171808	0.0307957387718017	0.131940546852332	0.12578410322296	NA	0.0027111997341229	0.0061564436293719	3.05093e+08	4.60283e+06	6.2747e+07	1.9395e+08	3.66392e+08	6.37743e+07	2.57725e+08	9.96559e+08
NA	2021-06-16	H3	75	0.30400688422425	0.00400309037571537	0.0532440893778918	0.187166801805987	0.298022374173957	0.0605649020638181	0.247731703869805	0.907008142021621	33.5175474331082	0.441351096010332	5.87029894342697	20.6356253196154	32.8577396791277	6.67743752871122	27.3130628483266	NA	NA	0.0254881764154003	0.0277537117344766	0.093557379243246	0.0936083219487343	0.0298227088379345	0.0307409353813036	0.123380088081181	0.124349257330038	NA	-0.0022655353190763	-0.000969169248857385	3.04007e+08	4.00309e+06	5.32441e+07	1.87167e+08	2.98022e+08	6.05649e+07	2.47732e+08	9.07008e+08
NA	2021-06-16	H3	76	0.264627527546019	0.00322558499466243	0.0604831384146602	0.178452286256983	0.326930295263298	0.0577448109339368	0.23619709719092	0.89146364340956	29.6846124351078	0.36183023486248	6.78470051603358	20.0178983827608	36.6734300024727	6.47752842876257	26.4954268115234	NA	NA	0.0310470613802599	0.0294360770344002	0.0910940422138725	0.0873582440431106	0.0291172134531584	0.0286275974807783	0.120211255667031	0.115985841523889	NA	0.0016109843458597	0.00422541414314201	2.64628e+08	3.22558e+06	6.04831e+07	1.78452e+08	3.2693e+08	5.77448e+07	2.36197e+08	8.91464e+08
NA	2021-06-16	H3	77	0.240434926104476	0.00381362719710805	0.0499713305726356	0.154565972253088	0.28910187196356	0.0534102773487703	0.207976249601858	0.791298005439639	30.3848770566396	0.481945761380913	6.31510887543207	19.5332189883649	36.535144784415	6.7497045337674	26.2829235221323	0.118432974828219	0.12199629097615	0.0244306414147123	0.0255406891579233	0.0780769218318339	0.0764890504212548	0.0263381625507797	0.0270721147979906	0.104415084382614	0.103561165219245	-0.003563316147931	-0.001110047743211	0.000853919163368203	2.40435e+08	3.81363e+06	4.99713e+07	1.54566e+08	2.89102e+08	5.34103e+07	2.07976e+08	7.91298e+08
NA	2021-06-16	H3	78	0.181504123884112	0.0030529457090095	0.0364562629046448	0.155477749922514	0.253130503743991	0.0436407559379393	0.199118505860453	0.673262342102212	26.9589003474305	0.453455587531734	5.41486737410751	23.0931897122073	37.597603180004	6.48198379871868	29.575173510926	0.0928413415723449	0.0885261489584619	0.0190434505013036	0.0174128124033411	0.079532246684848	0.0759313524876118	0.0220599187212834	0.0215808372166559	0.101592165406131	0.0975121897042677	0.004315192613883	0.0016306380979625	0.00407997570186369	1.81504e+08	3.05295e+06	3.64563e+07	1.55478e+08	2.53131e+08	4.36408e+07	1.99119e+08	6.73262e+08
NA	2021-06-16	H3	81	0.140525248098103	0.00116866992249768	0.0341009834434054	0.140480915986435	0.225400647948329	0.0405682839467189	0.181049199933154	0.58224474934549	24.1350820691933	0.20071798394256	5.856812531455	24.1274680698026	38.7123539030116	6.96756544259477	31.0950335123973	0.0692638938879504	0.0706803205763691	0.0154047799805583	0.0186960462567773	0.0726538855759704	0.0678270304104647	0.0206296809146629	0.0199386030320559	0.0932835664906333	0.0877656334425206	-0.0014164266884187	-0.003291266276219	0.0055179330481127	1.40525e+08	1.16867e+06	3.4101e+07	1.40481e+08	2.25401e+08	4.05683e+07	1.81049e+08	5.82245e+08
NA	2021-06-16	H3	83	0.255374773473509	0.00437406825652868	0.0591589547953647	0.153837777627517	0.332017580771202	0.0585200053185475	0.212357782946064	0.863283160242671	29.5818087545832	0.506678278688897	6.85278683980526	17.8200832255633	38.4598699548212	6.77877294653789	24.5988561721012	NA	NA	0.0284793177116517	0.030679637083713	0.094461856720438	0.0593759209070793	0.0293446666093884	0.029175338709159	0.123806523329826	0.0885512596162383	NA	-0.0022003193720613	0.0352552637135881	2.55375e+08	4.37407e+06	5.9159e+07	1.53838e+08	3.32018e+08	5.852e+07	2.12358e+08	8.63283e+08
NA	2021-06-16	H3	84	0.164052587273305	0.00109536409183515	0.0507129834031969	0.165094967627671	0.0870801089158254	0.0516778534235202	0.216772821051191	0.519713864735355	31.5659439558809	0.210762915165429	9.7578661729605	31.7665120809774	16.7553946170298	9.94352025798566	41.710032338963	0.0775238551150611	0.0864529512637039	0.0251979335436229	0.025515049859574	0.0826918920122498	0.0824030756154217	0.0263513124696603	0.0253265409538599	0.10904320448191	0.107729616569282	-0.0089290961486428	-0.000317116315951101	0.00131358791262849	1.64053e+08	1.09536e+06	5.0713e+07	1.65095e+08	8.70801e+07	5.16779e+07	2.16773e+08	5.19714e+08
NA	2021-06-16	H3	85	0.249063661190401	0.00357726704966698	0.0452970084126271	0.13883987685233	0.284075063851863	0.0527606405218782	0.191600517374208	0.773613517878767	32.19484347602	0.462410101038019	5.85525037577298	17.9469300424101	36.7205403326963	6.82002567206256	24.7669557144727	NA	NA	0.0249885144965486	0.0203047205934752	0.0900454700518051	0.0487470830462091	0.0292690345463984	0.0234828015560721	0.119314504598204	0.0722298846022812	NA	0.0046837939030734	0.0470846199959223	2.49064e+08	3.57727e+06	4.5297e+07	1.3884e+08	2.84075e+08	5.27606e+07	1.91601e+08	7.73614e+08
NA	2021-06-16	H4	87	0.277275192421606	0.00445228358716138	0.0573399920758887	0.185592358954758	0.293076153663991	0.0607793854701868	0.246371744424945	0.878515366173593	31.5617919842755	0.506796324639542	6.52691965146099	21.1256815874619	33.3603901478121	6.91842030434979	28.0441018918117	NA	NA	0.0284642109591832	0.0288757811167054	0.0952082195563955	0.0903841393983631	0.0298534567506363	0.0309259287195504	0.125061676307032	0.121310068117913	NA	-0.0004115701575222	0.00375160818911831	2.77275e+08	4.45228e+06	5.734e+07	1.85592e+08	2.93076e+08	6.07794e+07	2.46372e+08	8.78515e+08
NA	2021-06-16	H4	88	0.290985651013511	0.00585541180404777	0.0644095298445254	0.201610084130515	0.326283676401867	0.0685521672696752	0.27016225140019	0.957696520464142	30.3839102258079	0.611405771967301	6.72546349164031	21.0515627677968	34.0696316035205	7.15802613926714	28.209588907064	0.146813252863206	0.144165165947126	0.0317808163163605	0.0326287135281649	0.0994923185774102	0.102041670197919	0.0335688999414024	0.0349827956628481	0.133061218518813	0.137024465860767	0.00264808691608001	-0.000847897211804401	-0.00396324734195452	2.90986e+08	5.85541e+06	6.44095e+07	2.0161e+08	3.26284e+08	6.85522e+07	2.70162e+08	9.57697e+08
NA	2021-06-16	H4	89	0.304018118069141	0.0043991604964617	0.0664109418039218	0.199523513988634	0.328944073983407	0.0672039289222176	0.266727442910852	0.970499737263784	31.3259351235155	0.453288169748983	6.84296339854352	20.5588426588521	33.8942980974759	6.92467255186401	27.4835152107161	NA	NA	0.0321177076443303	0.0342932341595914	0.100310826683185	0.099203726110814	0.0338484759205631	0.0333554530016544	0.134159302603748	0.132559179112468	NA	-0.0021755265152611	0.00160012349127969	3.04018e+08	4.39916e+06	6.64109e+07	1.99524e+08	3.28944e+08	6.72039e+07	2.66727e+08	9.705e+08
NA	2021-06-16	H4	90	0.315746461132112	0.00462523452228417	0.0671129075453218	0.215300736663481	0.318290340119368	0.0688680441261097	0.284168780789591	0.989943724108678	31.8953950050446	0.467221965213085	6.77946694452239	21.7487854531663	32.1523670859118	6.95676354614166	28.705548999308	NA	NA	0.0334618895794197	0.033631051793763	0.107945773351026	0.107352447889194	0.0347188151404551	0.0341486001298391	0.142664588491481	0.141501048019033	NA	-0.000169162214343301	0.00116354047244799	3.15746e+08	4.62523e+06	6.71129e+07	2.15301e+08	3.1829e+08	6.8868e+07	2.84169e+08	9.89944e+08
NA	2021-06-16	H4	92	0.299525920920421	0.00475808046383109	0.0615693882666196	0.194976751734456	0.348285201394083	0.0660025074775599	0.260979259212016	0.975117850256971	30.7168944596274	0.487949273267555	6.31404586126634	19.9951987016825	35.7172419007918	6.76866980336442	26.7638685050469	0.155926848143852	0.143556467793727	0.0307290403918858	0.0308403478747337	0.098259038693387	0.0967177130410692	0.0336236638017671	0.0323788436757927	0.131882702495154	0.129096556716862	0.012370380350125	-0.000111307482847899	0.0027861457782922	2.99526e+08	4.75808e+06	6.15694e+07	1.94977e+08	3.48285e+08	6.60025e+07	2.60979e+08	9.75118e+08
NA	2021-06-16	H4	93	0.306222374954814	0.00489997558045978	0.0630413947401828	0.195005066803719	0.355338789357907	0.064811712555622	0.259816779359341	0.989319313992705	30.9528350072292	0.495287569054364	6.37219892996526	19.7110340458952	35.9175025021827	6.55114194567315	26.2621759915684	0.153588277123139	0.152583629623969	0.0321619266072378	0.0308585576294411	0.101464051873939	0.0935333110600676	0.0334127834935286	0.0313989290620934	0.134876835367468	0.124932240122161	0.00100464749916998	0.0013033689777967	0.00994459524530661	3.06222e+08	4.89998e+06	6.30414e+07	1.95005e+08	3.55339e+08	6.48117e+07	2.59817e+08	9.89319e+08
NA	2021-06-16	H4	94	0.275625431302709	0.00410930694613306	0.0512260163442274	0.182010837625699	0.30197297986019	0.0574342347083073	0.239445072334006	0.872378806787267	31.5946959231807	0.471046168724171	5.87199229803379	20.8637390328171	34.6148917776068	6.58363479963732	27.4473738324544	0.137439549640081	0.138185567218969	0.0258269870814639	0.0253990292627635	0.0915490132868237	0.0904616671170469	0.0290660712037516	0.0283681635045557	0.120615084490575	0.118829830621603	-0.000746017578887981	0.000427957818700402	0.0017852538689727	2.75625e+08	4.10931e+06	5.1226e+07	1.82011e+08	3.01973e+08	5.74342e+07	2.39445e+08	8.72379e+08
NA	2021-06-16	H4	95	0.306787294032641	0.0046944041942747	0.0641750447638959	0.218498688551512	0.329173571880201	0.0680087164658089	0.286507405017321	0.991337719888335	30.9467992469002	0.473542376134289	6.47358044351673	22.0407923725654	33.2049880960123	6.86029746487095	28.9010898374364	0.153075786085866	0.153710250025705	0.0314356047872582	0.0327394399766377	0.111806697811702	0.106689789377936	0.0347143760570293	0.0332251547499123	0.146521073868731	0.139914944127848	-0.000634463939838986	-0.0013038351893795	0.00660612974088301	3.06787e+08	4.6944e+06	6.4175e+07	2.18499e+08	3.29174e+08	6.80087e+07	2.86507e+08	9.91338e+08
NA	2021-06-16	H4	96	0.278737228942242	0.00511848087873924	0.055231383664953	0.195453890689895	0.313049385029551	0.0625021675133464	0.257956058203241	0.910092536718727	30.6273502634368	0.562413235163267	6.06876569541882	21.4762656327883	34.3975334814005	6.86767169179229	28.3439373245806	0.139844030019685	0.138892884442286	0.0278277301546988	0.0274036535102542	0.0933498517033446	0.10210403898655	0.0306778648440582	0.0318243026692882	0.124027716547403	0.133928341655838	0.000951145577399004	0.000424076644444601	-0.0099006251084354	2.78737e+08	5.11848e+06	5.52314e+07	1.95454e+08	3.13049e+08	6.25022e+07	2.57956e+08	9.10093e+08
NA	2021-06-16	H4	97	0.305416754883669	0.00338422455880148	0.0595408765740898	0.203974757366915	0.212395228767519	0.0626274918655025	0.266602249232417	0.847339334016498	36.044208338111	0.399394247728335	7.02680427826457	24.0723815333874	25.0661358727133	7.3910757297953	31.4634572631827	NA	NA	0.0308436710730088	0.0286967338540645	0.108302575018238	0.0956640071337247	0.0339027736217944	0.0287162285974117	0.142205348640032	0.124380235731136	NA	0.0021469372189443	0.017825112908896	3.05417e+08	3.38422e+06	5.95409e+07	2.03975e+08	2.12395e+08	6.26275e+07	2.66602e+08	8.47339e+08
NA	2021-06-16	H4	98	0.284526638028626	0.0019499464806422	0.0682360212126239	0.200026022507499	0.347433361023012	0.0670760836866884	0.267102106194187	0.969248072939092	29.3553988883201	0.201181362654588	7.04009872371569	20.6372370595437	35.8456591994529	6.920424766313	27.5576618258566	NA	NA	0.0340329569059147	0.0342030643067092	0.100836585763049	0.0991894367444501	0.0341947318739531	0.0328791507927619	0.135031317637002	0.132068587537212	NA	-0.000170107400794497	0.00296273009979009	2.84527e+08	1.94995e+06	6.8236e+07	2.00026e+08	3.47433e+08	6.70761e+07	2.67102e+08	9.69248e+08
